# Supplementary material for: Detection of genomic regions associated malformations in newborn piglets: a machine-learning approach
Source: PeerJ. 2021 Jul 22;9:e11580. doi: 10.7717/peerj.11580 (PMC8310618; doi:10.7717/peerj.11580)
Supplement: Supplemental Information 3 [file peerj-09-11580-s003.csv]

Legs	Freak	Breed
No	No	LR
Yes	No	LR
No	No	LR
No	No	LR
Yes	No	LR
No	No	LR
No	No	LR
No	No	LR
No	Yes	LR
No	No	LR
Yes	No	LR
No	No	LR
No	Yes	LR
No	No	LR
Yes	Yes	LR
No	No	LR
No	Yes	LR
Yes	No	LR
No	No	LR
No	No	LR
No	No	LR
No	No	LR
No	No	LR
No	No	LR
Yes	No	LR
No	Yes	LR
No	No	LR
Yes	No	LR
No	No	LR
No	No	LR
No	No	LR
Yes	No	LR
No	Yes	LR
No	Yes	LR
No	Yes	LR
Yes	No	LR
Yes	Yes	LR
No	Yes	LR
No	Yes	LR
Yes	No	LR
No	Yes	LR
No	Yes	LR
No	No	LR
No	Yes	LR
No	No	LR
No	Yes	LR
No	Yes	LR
No	No	LR
No	Yes	LR
No	Yes	LR
No	Yes	LR
Yes	No	LR
Yes	No	LR
No	Yes	LR
No	No	LR
No	No	LR
Yes	No	LR
No	Yes	LR
Yes	No	LR
Yes	No	LR
No	No	LR
Yes	Yes	LR
No	Yes	LR
No	Yes	LR
Yes	Yes	LR
No	Yes	LR
No	Yes	LR
Yes	No	LR
No	Yes	LR
Yes	No	LR
Yes	Yes	LR
No	Yes	LR
Yes	Yes	LR
No	Yes	LR
Yes	No	LR
No	No	LR
Yes	No	LR
No	No	LR
Yes	No	LR
Yes	Yes	LR
No	Yes	LR
No	No	LR
No	Yes	LR
No	Yes	LR
No	Yes	LR
Yes	No	LR
No	Yes	LR
No	Yes	LR
No	Yes	LR
No	Yes	LR
No	Yes	LR
No	Yes	LR
No	Yes	LR
No	Yes	LR
No	No	LR
No	No	LR
No	No	LR
No	No	LR
No	Yes	LR
No	No	LR
No	No	LR
No	No	LR
No	No	LW
Yes	No	LW
No	No	LW
No	No	LW
No	No	LW
No	No	LW
No	No	LW
Yes	No	LW
No	No	LW
No	No	LW
No	No	LW
No	No	LW
No	No	LW
No	No	LW
No	No	LW
No	No	LW
No	No	LW
No	No	LW
No	No	LW
No	No	LW
Yes	No	LW
No	No	LW
No	No	LW
No	No	LW
No	No	LW
No	No	LW
No	Yes	LW
No	No	LW
No	No	LW
No	No	LW
Yes	No	LW
No	No	LW
Yes	No	LW
No	No	LW
No	No	LW
No	No	LW
Yes	No	LW
No	No	LW
No	Yes	LW
No	Yes	LW
No	No	LW
No	Yes	LW
No	Yes	LW
No	Yes	LW
No	No	LW
No	No	LW
No	No	LW
Yes	No	LW
No	No	LW
No	No	LW
No	Yes	LW
No	No	LW
Yes	No	LW
No	No	LW
No	No	LW
No	No	LW
No	No	LW
No	No	LW
No	No	LW
Yes	No	LW
No	No	LW
No	Yes	LW
No	Yes	LW
No	No	LW
No	Yes	LW
No	No	LW
No	No	LW
No	No	LW
Yes	Yes	LW
Yes	No	LW
No	Yes	LW
Yes	No	LW
Yes	No	LW
No	No	LW
No	No	LW
No	No	LW
No	Yes	LW
No	No	LW
No	No	LW
Yes	No	LW
No	No	LW
No	No	LW
Yes	Yes	LW
Yes	No	LW
No	No	LW
No	No	LW
No	No	LW
No	No	LW
No	No	LW
No	Yes	LW
Yes	No	LW
No	No	LW
No	No	LW
Yes	No	LW
Yes	No	LW
No	Yes	LW
No	Yes	LW
Yes	No	LW
No	No	LW
No	Yes	LW
Yes	No	LW
No	Yes	LW
No	Yes	LW
No	No	LW
No	Yes	LW
No	Yes	LW
Yes	No	LW
No	Yes	LW
Yes	No	LW
No	No	LW
No	No	LW
No	No	LW
No	No	LW
No	No	LW
No	No	LW
No	No	LW
Yes	No	LW
No	Yes	LW
No	Yes	LW
Yes	No	LW
Yes	Yes	LW
Yes	No	LW
Yes	Yes	LW
No	No	LW
No	Yes	LW
No	No	LW
No	No	LW
Yes	No	LW
No	Yes	LW
No	No	LW
Yes	Yes	LW
No	No	LW
No	No	LW
No	Yes	LW
No	No	LW
No	No	LW
No	Yes	LW
No	No	LW
