# Supplementary material for: Detection of genomic regions associated malformations in newborn piglets: a machine-learning approach
Source: PeerJ. 2021 Jul 22;9:e11580. doi: 10.7717/peerj.11580 (PMC8310618; doi:10.7717/peerj.11580)
Supplement: Supplemental Information 4 — FAM, BIM, and BED files. [file peerj-09-11580-s004.zip]

Archive with 3 entries (3 files):
- peerj-56522-PIGSs.bed
- peerj-56522-PIGSs.bim
- peerj-56522-PIGSs.fam
