# Supplementary material for: Detection of genomic regions associated malformations in newborn piglets: a machine-learning approach
Source: PeerJ. 2021 Jul 22;9:e11580. doi: 10.7717/peerj.11580 (PMC8310618; doi:10.7717/peerj.11580)
Supplement: Supplemental Information 4 — FAM, BIM, and BED files. [file peerj-09-11580-s004.zip › peerj-56522-PIGSs.bim]

1	WU_10.2_1_6568	0	6568	0	0
1	WU_10.2_1_8055	0	8055	0	A
1	WU_10.2_1_37139	0	37139	0	A
1	WU_10.2_1_62764	0	62764	0	G
1	WU_10.2_1_123893	0	123893	0	0
1	WU_10.2_1_148665	0	148665	0	G
1	WU_10.2_1_233515	0	233515	G	A
1	1_242598	0	242598	A	G
1	WU_10.2_1_266158	0	266158	C	A
1	ASGA0000014	0	342481	A	C
1	ASGA0000021	0	489855	C	A
1	ASGA0000005	0	632827	A	C
1	WU_10.2_1_722623	0	722623	G	A
1	INRA0000015	0	744240	A	G
1	WU_10.2_1_778943	0	778943	C	A
1	WU_10.2_1_782736	0	782736	A	G
1	WU_10.2_1_786318	0	786318	G	A
1	M1GA0000060	0	791056	G	A
1	ASGA0000047	0	813652	A	G
1	WU_10.2_1_838596	0	838596	0	0
1	ALGA0000021	0	861439	A	C
1	ALGA0000022	0	865364	G	A
1	WU_10.2_1_934682	0	934682	C	A
1	M1GA0000069	0	947141	A	G
1	WU_10.2_1_974053	0	974053	G	A
1	WU_10.2_1_993343	0	993343	0	0
1	WU_10.2_1_1037993	0	1037993	A	G
1	H3GA0000048	0	1049272	A	G
1	ASGA0000050	0	1067148	C	A
1	MARC0072195	0	1080620	A	C
1	WU_10.2_1_1098352	0	1098352	G	A
1	MARC0110724	0	1166552	A	G
1	WU_10.2_1_1216084	0	1216084	A	G
1	H3GA0000057	0	1220227	A	G
1	ASGA0000071	0	1296974	G	A
1	ALGA0000047	0	1300464	A	G
1	ALGA0000046	0	1314590	G	A
1	WU_10.2_1_1334349	0	1334349	A	G
1	H3GA0000058	0	1350244	A	C
1	M1GA0000081	0	1356594	A	C
1	ASGA0000091	0	1526732	G	A
1	M1GA0000135	0	1547671	C	A
1	M1GA0000139	0	1560667	G	A
1	M1GA0000151	0	1585392	A	G
1	H3GA0000077	0	1614750	A	C
1	M1GA0000100	0	1637442	A	G
1	WU_10.2_1_1687989	0	1687989	0	0
1	H3GA0000082	0	1843489	G	A
1	M1GA0000158	0	1860883	C	A
1	WU_10.2_1_1884539	0	1884539	A	G
1	1_1901947	0	1901947	0	A
1	ALGA0000232	0	1958514	C	A
1	WU_10.2_1_1994718	0	1994718	A	G
1	ASGA0000309	0	2010349	A	G
1	ASGA0000304	0	2040352	C	A
1	ALGA0000218	0	2051900	A	G
1	MARC0028827	0	2073619	A	C
1	WU_10.2_1_2125452	0	2125452	A	G
1	ASGA0000323	0	2139706	G	A
1	ALGA0000251	0	2153932	A	G
1	WU_10.2_1_2176651	0	2176651	A	C
1	MARC0049965	0	2242104	A	G
1	WU_10.2_1_2322507	0	2322507	G	A
1	CASI0007833	0	2335493	A	G
1	ASGA0101285	0	2369750	A	G
1	WU_10.2_1_2391815	0	2391815	A	G
1	ASGA0083458	0	2406794	A	G
1	WU_10.2_1_2430159	0	2430159	0	0
1	1_2463520	0	2463520	G	A
1	WU_10.2_1_2473490	0	2473490	0	0
1	ASGA0102762	0	2530735	G	A
1	MARC0076778	0	2532393	A	G
1	MARC0015795	0	2546844	G	A
1	WU_10.2_1_2621338	0	2621338	A	G
1	WU_10.2_1_2627242	0	2627242	A	G
1	ASGA0086709	0	2633678	G	A
1	ALGA0112852	0	2637659	A	G
1	WU_10.2_1_2667200	0	2667200	C	A
1	M1GA0025062	0	2687123	A	C
1	WU_10.2_1_2711786	0	2711786	A	G
1	WU_10.2_1_2738577	0	2738577	G	A
1	ASGA0085025	0	2788885	A	G
1	1_2812415	0	2812415	G	A
1	MARC0063358	0	2829500	G	A
1	ASGA0085437	0	2835242	A	G
1	WU_10.2_1_2859002	0	2859002	0	0
1	WU_10.2_1_2886072	0	2886072	G	A
1	H3GA0052387	0	2908940	A	C
1	WU_10.2_1_2931464	0	2931464	G	A
1	ASGA0000264	0	2950020	G	A
1	ALGA0000195	0	2965787	G	A
1	H3GA0000220	0	2995480	A	G
1	MARC0000620	0	3008501	A	C
1	ASGA0000285	0	3035532	A	C
1	MARC0001272	0	3052419	A	G
1	WU_10.2_1_3091800	0	3091800	G	A
1	WU_10.2_1_3177789	0	3177789	A	G
1	WU_10.2_1_3181373	0	3181373	0	0
1	M1GA0000188	0	3189426	A	G
1	H3GA0000123	0	3216075	A	C
1	M1GA0000195	0	3230220	A	G
1	MARC0018011	0	3253477	0	0
1	MARC0070292	0	3282730	C	A
1	MARC0072453	0	3303927	A	G
1	ALGA0000112	0	3327918	0	0
1	MARC0076699	0	3359213	A	G
1	WU_10.2_1_3387184	0	3387184	A	G
1	ALGA0000120	0	3414845	C	A
1	WU_10.2_1_3436923	0	3436923	G	A
1	M1GA0000233	0	3458697	G	A
1	H3GA0000180	0	3472017	A	G
1	ALGA0000131	0	3485019	G	A
1	MARC0038011	0	3505464	A	C
1	ALGA0000134	0	3528078	A	G
1	ASGA0000170	0	3533283	C	A
1	ALGA0000133	0	3539284	A	G
1	WU_10.2_1_3560483	0	3560483	A	G
1	ASGA0000179	0	3582534	G	A
1	MARC0040142	0	3601271	C	A
1	1_3625182	0	3625182	0	0
1	1_3640815	0	3640815	G	A
1	M1GA0000288	0	3659127	0	0
1	ASGA0000192	0	3674852	C	A
1	DIAS0002496	0	3691600	G	A
1	ALGA0000172	0	3724750	G	A
1	WU_10.2_1_3744814	0	3744814	0	A
1	WU_10.2_1_3791843	0	3791843	A	G
1	WU_10.2_1_3816689	0	3816689	A	G
1	WU_10.2_1_3837210	0	3837210	0	0
1	DIAS0001378	0	3859307	G	A
1	H3GA0000310	0	3871501	A	G
1	H3GA0000320	0	3902600	A	G
1	WU_10.2_1_3973612	0	3973612	G	A
1	ALGA0000300	0	3977158	G	A
1	WU_10.2_1_4014211	0	4014211	A	C
1	ALGA0000277	0	4022389	A	G
1	ASGA0000364	0	4045959	C	A
1	ASGA0000370	0	4058074	A	G
1	WU_10.2_1_4123643	0	4123643	G	A
1	M1GA0000475	0	4146273	A	G
1	ALGA0108678	0	4150601	A	C
1	WU_10.2_1_4177383	0	4177383	0	0
1	WU_10.2_1_4191867	0	4191867	G	A
1	MARC0083899	0	4222776	G	A
1	WU_10.2_1_4240325	0	4240325	A	G
1	MARC0087450	0	4264479	G	A
1	WU_10.2_1_4313782	0	4313782	G	A
1	WU_10.2_1_4319514	0	4319514	G	A
1	INRA0000110	0	4339088	A	G
1	ALGA0000303	0	4365518	A	G
1	WU_10.2_1_4393531	0	4393531	G	A
1	MARC0102958	0	4402313	A	G
1	WU_10.2_1_4427972	0	4427972	0	0
1	WU_10.2_1_4487164	0	4487164	0	0
1	ALGA0000305	0	4496238	A	G
1	WU_10.2_1_4621444	0	4621444	G	A
1	WU_10.2_1_4630316	0	4630316	C	A
1	WU_10.2_1_4633921	0	4633921	A	G
1	WU_10.2_1_4638297	0	4638297	G	A
1	M1GA0000482	0	4644117	A	G
1	ASGA0000390	0	4664711	G	A
1	WU_10.2_1_4690022	0	4690022	A	G
1	ALGA0000312	0	4733892	G	A
1	ALGA0000319	0	4770526	A	G
1	WU_10.2_1_4796796	0	4796796	G	A
1	ALGA0000323	0	4813417	A	C
1	WU_10.2_1_4827235	0	4827235	G	A
1	ASGA0000414	0	4850701	A	G
1	ALGA0000331	0	4873634	A	G
1	M1GA0000495	0	4894265	A	G
1	WU_10.2_1_4917615	0	4917615	A	G
1	ASGA0000422	0	4936025	A	G
1	WU_10.2_1_4953030	0	4953030	0	0
1	ASGA0000430	0	4968647	G	A
1	M1GA0000498	0	4979417	A	G
1	SIRI0001096	0	5008585	A	G
1	WU_10.2_1_5033855	0	5033855	G	A
1	WU_10.2_1_5052911	0	5052911	A	C
1	WU_10.2_1_5081433	0	5081433	A	G
1	WU_10.2_1_5101531	0	5101531	G	A
1	WU_10.2_1_5191257	0	5191257	G	A
1	WU_10.2_1_5222691	0	5222691	A	G
1	DRGA0000017	0	5247022	G	A
1	ASGA0000440	0	5270453	A	G
1	ALGA0000356	0	5310903	G	A
1	WU_10.2_1_5327576	0	5327576	G	A
1	WU_10.2_1_5365943	0	5365943	0	A
1	WU_10.2_1_5369953	0	5369953	A	C
1	ALGA0000375	0	5395131	C	0
1	WU_10.2_1_5422618	0	5422618	A	G
1	ALGA0000370	0	5470283	G	A
1	ALGA0000368	0	5488329	C	A
1	MARC0003894	0	5518970	A	G
1	WU_10.2_1_5600067	0	5600067	G	A
1	ASGA0000452	0	5604801	A	C
1	ASGA0000453	0	5633346	G	A
1	M1GA0000501	0	5653811	A	G
1	WU_10.2_1_5690690	0	5690690	G	A
1	INRA0000194	0	5707804	G	A
1	ALGA0000386	0	5732081	G	A
1	WU_10.2_1_5777135	0	5777135	G	A
1	WU_10.2_1_5780618	0	5780618	C	A
1	WU_10.2_1_5836697	0	5836697	G	A
1	WU_10.2_1_5883846	0	5883846	G	A
1	WU_10.2_1_5893403	0	5893403	A	G
1	ALGA0000388	0	6010365	A	G
1	MARC0007285	0	6036055	A	G
1	WU_10.2_1_6054920	0	6054920	A	G
1	WU_10.2_1_6084563	0	6084563	G	A
1	ALGA0000397	0	6112158	C	A
1	WU_10.2_1_6134135	0	6134135	A	C
1	ALGA0000407	0	6153766	A	C
1	ASGA0000475	0	6183138	A	G
1	WU_10.2_1_6204515	0	6204515	0	0
1	WU_10.2_1_6224946	0	6224946	G	A
1	ALGA0000427	0	6245514	C	A
1	ASGA0000490	0	6272450	G	A
1	H3GA0000401	0	6297109	A	G
1	ALGA0000431	0	6318209	G	A
1	ALGA0000441	0	6400435	G	A
1	WU_10.2_1_6419473	0	6419473	G	A
1	MARC0023660	0	6434875	G	A
1	WU_10.2_1_6447966	0	6447966	A	G
1	ALGA0000442	0	6466655	A	G
1	WU_10.2_1_6485823	0	6485823	G	A
1	INRA0000229	0	6507497	A	G
1	MARC0028762	0	6528858	C	A
1	MARC0095028	0	6566536	G	A
1	ALGA0000458	0	6579327	G	A
1	WU_10.2_1_6605912	0	6605912	A	G
1	WU_10.2_1_6668278	0	6668278	G	A
1	WU_10.2_1_6672706	0	6672706	0	0
1	DRGA0000041	0	6685439	G	A
1	WU_10.2_1_6725805	0	6725805	G	A
1	ALGA0000501	0	6793265	A	G
1	H3GA0000459	0	6809701	A	G
1	MARC0069522	0	6834332	A	G
1	MARC0016720	0	6850651	A	G
1	WU_10.2_1_6875093	0	6875093	G	A
1	WU_10.2_1_6919079	0	6919079	A	G
1	ALGA0115616	0	6943100	G	A
1	WU_10.2_1_6961837	0	6961837	A	G
1	MARC0014438	0	6981859	A	C
1	WU_10.2_1_7040060	0	7040060	A	G
1	WU_10.2_1_7066680	0	7066680	A	G
1	WU_10.2_1_7095640	0	7095640	A	G
1	WU_10.2_1_7122813	0	7122813	G	A
1	ALGA0119138	0	7149806	A	G
1	ASGA0104958	0	7152246	C	A
1	MARC0021584	0	7169568	A	C
1	MARC0004054	0	7189106	G	A
1	MARC0027411	0	7190448	A	G
1	H3GA0000476	0	7211765	G	A
1	WU_10.2_1_7226767	0	7226767	A	G
1	M1GA0000547	0	7242281	A	G
1	1_7252617	0	7252617	A	C
1	MARC0034880	0	7268471	A	G
1	WU_10.2_1_7294958	0	7294958	0	0
1	1_7309404	0	7309404	0	A
1	1_7332244	0	7332244	A	G
1	WU_10.2_1_7350637	0	7350637	A	G
1	WU_10.2_1_7367498	0	7367498	0	0
1	WU_10.2_1_7394870	0	7394870	0	0
1	ASGA0000576	0	7410249	G	A
1	WU_10.2_1_7423990	0	7423990	G	A
1	WU_10.2_1_7448483	0	7448483	A	G
1	WU_10.2_1_7467534	0	7467534	0	0
1	M1GA0000549	0	7487678	G	A
1	WU_10.2_1_7502171	0	7502171	0	0
1	MARC0097604	0	7511838	A	G
1	INRA0000314	0	7532162	A	C
1	ALGA0000538	0	7562715	G	A
1	WU_10.2_1_7623776	0	7623776	A	G
1	ASGA0095912	0	7637481	A	G
1	WU_10.2_1_7659256	0	7659256	G	A
1	WU_10.2_1_7676398	0	7676398	G	A
1	1_7692787	0	7692787	G	A
1	WU_10.2_1_7717511	0	7717511	A	G
1	SIRI0000433	0	7734445	G	A
1	SIRI0000431	0	7734665	G	A
1	WU_10.2_1_7754822	0	7754822	0	0
1	WU_10.2_1_7765351	0	7765351	A	G
1	ASGA0000589	0	7781841	G	A
1	MARC0059741	0	7802695	C	A
1	ALGA0000557	0	7814251	G	A
1	ASGA0000601	0	7836573	C	A
1	H3GA0000512	0	7857357	G	A
1	H3GA0000513	0	7870451	G	A
1	MARC0074666	0	7890159	C	A
1	H3GA0000521	0	7912701	A	G
1	ASGA0000625	0	7932710	G	A
1	WU_10.2_1_7945278	0	7945278	G	A
1	WU_10.2_1_7966828	0	7966828	G	A
1	H3GA0000529	0	7983109	A	G
1	ASGA0000636	0	8004890	G	A
1	WU_10.2_1_8025743	0	8025743	G	A
1	ASGA0000640	0	8042112	G	A
1	ALGA0000593	0	8063541	A	C
1	WU_10.2_1_8086957	0	8086957	G	A
1	MARC0015128	0	8106889	G	A
1	M1GA0000567	0	8123187	G	A
1	WU_10.2_1_8143172	0	8143172	A	G
1	ALGA0000601	0	8163361	A	C
1	MARC0061528	0	8191608	G	A
1	ASGA0000657	0	8209242	A	C
1	ASGA0000671	0	8232739	A	G
1	ALGA0000623	0	8263244	G	A
1	WU_10.2_1_8342840	0	8342840	A	G
1	ALGA0000641	0	8348389	G	A
1	MARC0048394	0	8363320	G	A
1	WU_10.2_1_8387436	0	8387436	G	A
1	WU_10.2_1_8410340	0	8410340	G	A
1	WU_10.2_1_8496743	0	8496743	0	0
1	WU_10.2_1_8501003	0	8501003	0	0
1	ALGA0000646	0	8505596	G	A
1	1_8522862	0	8522862	A	G
1	WU_10.2_1_8543727	0	8543727	G	A
1	ASGA0000706	0	8564922	G	A
1	WU_10.2_1_8593416	0	8593416	G	A
1	M1GA0000600	0	8638997	0	0
1	WU_10.2_1_8691900	0	8691900	A	G
1	WU_10.2_1_8695688	0	8695688	A	G
1	M1GA0000601	0	8715201	G	A
1	WU_10.2_1_8745129	0	8745129	A	G
1	ALGA0121161	0	8770199	A	G
1	ASGA0089637	0	8803333	G	A
1	ASGA0098909	0	8808745	C	A
1	ALGA0108557	0	8855372	A	C
1	ASGA0000723	0	8900212	A	G
1	MARC0077389	0	8921067	G	A
1	ALGA0000673	0	8942360	G	A
1	ASGA0000712	0	8988180	G	A
1	WU_10.2_1_9118932	0	9118932	C	A
1	H3GA0000581	0	9151288	G	A
1	WU_10.2_1_9189551	0	9189551	A	G
1	ALGA0000682	0	9201130	G	A
1	M1GA0000623	0	9221985	G	A
1	WU_10.2_1_9266662	0	9266662	G	A
1	MARC0027776	0	9291066	G	A
1	MARC0072970	0	9324586	G	A
1	H3GA0000586	0	9338399	A	C
1	M1GA0000618	0	9359453	A	C
1	WU_10.2_1_9388479	0	9388479	C	A
1	ALGA0000683	0	9414129	A	G
1	MARC0089489	0	9427453	A	G
1	WU_10.2_1_9456931	0	9456931	G	A
1	MARC0005058	0	9485275	C	A
1	ASGA0000751	0	9518318	G	A
1	H3GA0000596	0	9547624	G	A
1	MARC0110433	0	9599991	0	0
1	ALGA0000696	0	9622704	C	A
1	ALGA0000698	0	9651655	A	G
1	ASGA0000746	0	9676758	G	A
1	WU_10.2_1_9731251	0	9731251	A	G
1	WU_10.2_1_9756163	0	9756163	0	A
1	MARC0084646	0	9790092	A	G
1	WU_10.2_1_9806753	0	9806753	C	A
1	ALGA0000717	0	9824440	G	A
1	MARC0027297	0	9836331	G	A
1	DIAS0003564	0	9858808	G	A
1	ALGA0000725	0	9872984	G	A
1	ALGA0000727	0	9894249	G	A
1	ASGA0000791	0	9925434	A	G
1	ALGA0000732	0	9951603	G	A
1	ALGA0000741	0	9984842	G	A
1	MARC0070803	0	10010333	C	A
1	WU_10.2_1_10029760	0	10029760	0	0
1	WU_10.2_1_10051445	0	10051445	G	A
1	ALGA0000749	0	10070322	A	G
1	WU_10.2_1_10135756	0	10135756	A	G
1	MARC0002939	0	10142237	G	A
1	ASGA0000817	0	10170564	G	A
1	DRGA0000063	0	10184339	A	C
1	ALGA0000769	0	10204349	C	A
1	MARC0036513	0	10245383	C	A
1	M1GA0000672	0	10271509	A	G
1	ALGA0000773	0	10275177	G	A
1	ALGA0000778	0	10295470	A	G
1	MARC0078284	0	10318726	A	G
1	WU_10.2_1_10375460	0	10375460	A	G
1	ASGA0000856	0	10393512	G	A
1	ALGA0000781	0	10410624	G	A
1	H3GA0000686	0	10467169	A	G
1	H3GA0000689	0	10483398	G	A
1	WU_10.2_1_10520459	0	10520459	C	A
1	1_10573221	0	10573221	0	0
1	WU_10.2_1_10634889	0	10634889	G	A
1	WU_10.2_1_10639220	0	10639220	G	A
1	WU_10.2_1_10643488	0	10643488	0	0
1	1_10673082	0	10673082	A	G
1	ALGA0000795	0	10693322	G	A
1	ASGA0000892	0	10707503	A	G
1	1_10723065	0	10723065	G	A
1	ASGA0000909	0	10745981	A	G
1	ALGA0000837	0	10804890	A	C
1	H3GA0000711	0	10830305	A	G
1	WU_10.2_1_10850998	0	10850998	0	0
1	ASGA0000928	0	10873656	0	0
1	ASGA0000925	0	10891684	A	G
1	ALGA0000848	0	10903449	C	A
1	ASGA0000934	0	10931163	G	A
1	ASGA0089621	0	10942526	G	A
1	SIRI0000226	0	10949247	A	G
1	WU_10.2_1_10964120	0	10964120	A	G
1	H3GA0056093	0	11012998	A	G
1	ALGA0120737	0	11015351	G	A
1	ALGA0111013	0	11037437	A	G
1	WU_10.2_1_11058966	0	11058966	0	A
1	WU_10.2_1_11133249	0	11133249	G	A
1	WU_10.2_1_11153176	0	11153176	A	G
1	WU_10.2_1_11158562	0	11158562	A	G
1	WU_10.2_1_11162238	0	11162238	A	G
1	ALGA0114715	0	11181248	A	G
1	ASGA0090359	0	11182623	A	G
1	WU_10.2_1_11220855	0	11220855	G	A
1	ASGA0100150	0	11259746	A	C
1	MARC0067098	0	11270043	A	G
1	ASGA0096629	0	11270636	A	G
1	ASGA0101578	0	11278294	G	A
1	H3GA0056341	0	11282708	G	A
1	M1GA0025022	0	11282938	C	A
1	ALGA0111616	0	11283332	A	G
1	ASGA0103410	0	11289228	A	C
1	ASGA0106115	0	11301653	A	G
1	1_11337555	0	11337555	0	A
1	WU_10.2_1_11356644	0	11356644	G	A
1	MARC0020708	0	11380197	G	A
1	1_11407894	0	11407894	A	G
1	1_11426075	0	11426075	G	A
1	1_11445382	0	11445382	0	A
1	ASGA0104413	0	11468888	G	A
1	WU_10.2_1_11489967	0	11489967	G	A
1	WU_10.2_1_11519617	0	11519617	A	G
1	WU_10.2_1_11536804	0	11536804	G	A
1	WU_10.2_1_11573566	0	11573566	G	A
1	WU_10.2_1_11633139	0	11633139	G	A
1	WU_10.2_1_11636900	0	11636900	A	G
1	WU_10.2_1_11640255	0	11640255	A	G
1	WU_10.2_1_11667504	0	11667504	0	0
1	WU_10.2_1_11688176	0	11688176	0	A
1	INRA0000573	0	11713183	G	A
1	ASGA0000947	0	11734351	A	G
1	ALGA0106880	0	11762368	A	G
1	H3GA0000722	0	11830741	G	A
1	M1GA0000722	0	11851208	G	A
1	H3GA0000727	0	11873566	G	A
1	ALGA0000882	0	11905018	A	G
1	ASGA0000959	0	11932510	G	A
1	H3GA0000737	0	11945736	A	G
1	WU_10.2_1_11999616	0	11999616	G	A
1	ALGA0000889	0	12024877	A	G
1	ASGA0000966	0	12036682	A	G
1	ASGA0000969	0	12063437	A	G
1	WU_10.2_1_12081977	0	12081977	A	G
1	WU_10.2_1_12123129	0	12123129	A	G
1	WU_10.2_1_12185178	0	12185178	A	G
1	WU_10.2_1_12192066	0	12192066	G	A
1	WU_10.2_1_12203387	0	12203387	C	A
1	WU_10.2_1_12228671	0	12228671	C	A
1	WU_10.2_1_12255075	0	12255075	A	G
1	WU_10.2_1_12282603	0	12282603	G	A
1	DRGA0000082	0	12309740	A	C
1	H3GA0000744	0	12319972	G	A
1	WU_10.2_1_12347708	0	12347708	A	G
1	ALGA0000898	0	12394296	G	0
1	WU_10.2_1_12448014	0	12448014	0	A
1	WU_10.2_1_12451621	0	12451621	A	G
1	ALGA0000900	0	12546034	C	A
1	ASGA0000973	0	12572871	C	A
1	MARC0049090	0	12593626	G	A
1	WU_10.2_1_12617376	0	12617376	G	A
1	MARC0004771	0	12645209	A	G
1	ALGA0000913	0	12665974	A	G
1	WU_10.2_1_12684518	0	12684518	0	0
1	WU_10.2_1_12711028	0	12711028	G	A
1	ALGA0122196	0	12730052	A	C
1	ALGA0108231	0	12753460	A	G
1	ASGA0000982	0	12782568	G	A
1	WU_10.2_1_12797159	0	12797159	A	G
1	MARC0019433	0	12813200	0	C
1	ALGA0000922	0	12827441	A	G
1	ASGA0000986	0	12851077	A	G
1	ASGA0000992	0	12892089	A	G
1	DRGA0000091	0	12908094	A	C
1	MARC0083567	0	12924473	A	G
1	DRGA0000093	0	12946299	A	G
1	WU_10.2_1_12963736	0	12963736	A	G
1	WU_10.2_1_12995664	0	12995664	A	G
1	H3GA0000774	0	13005744	A	C
1	WU_10.2_1_13027682	0	13027682	G	A
1	ALGA0000962	0	13043007	0	G
1	CASI0010077	0	13068895	G	A
1	ALGA0000950	0	13100320	G	A
1	WU_10.2_1_13111948	0	13111948	A	C
1	H3GA0000785	0	13124812	A	G
1	WU_10.2_1_13136224	0	13136224	0	A
1	ASGA0001011	0	13157349	A	G
1	WU_10.2_1_13182682	0	13182682	0	0
1	WU_10.2_1_13198417	0	13198417	0	0
1	ALGA0000957	0	13213803	C	A
1	MARC0089438	0	13226176	G	A
1	ALGA0000960	0	13253219	A	G
1	WU_10.2_1_13326529	0	13326529	C	A
1	WU_10.2_1_13332885	0	13332885	0	0
1	WU_10.2_1_13337273	0	13337273	0	G
1	WU_10.2_1_13341450	0	13341450	G	A
1	ALGA0001027	0	13345867	A	G
1	ALGA0001028	0	13363514	G	A
1	WU_10.2_1_13373879	0	13373879	G	A
1	ASGA0001083	0	13385916	G	A
1	WU_10.2_1_13397916	0	13397916	G	A
1	MARC0070235	0	13417613	A	G
1	WU_10.2_1_13435158	0	13435158	G	A
1	WU_10.2_1_13448334	0	13448334	0	A
1	M1GA0000757	0	13462756	G	A
1	MARC0018001	0	13478197	A	G
1	WU_10.2_1_13493624	0	13493624	G	A
1	ALGA0001032	0	13507291	A	G
1	WU_10.2_1_13558315	0	13558315	G	A
1	ASGA0001071	0	13576633	G	A
1	ASGA0001065	0	13592791	A	G
1	ALGA0001007	0	13608163	G	A
1	H3GA0000815	0	13636910	G	A
1	ASGA0001055	0	13658539	G	A
1	ASGA0001052	0	13677926	A	C
1	WU_10.2_1_13697958	0	13697958	0	0
1	WU_10.2_1_13712602	0	13712602	G	A
1	WU_10.2_1_13739614	0	13739614	A	C
1	WU_10.2_1_13778283	0	13778283	A	G
1	WU_10.2_1_13788588	0	13788588	G	A
1	MARC0006874	0	13810191	A	G
1	M1GA0000742	0	13836763	A	G
1	WU_10.2_1_13850714	0	13850714	A	G
1	H3GA0000794	0	13860547	A	G
1	WU_10.2_1_13870994	0	13870994	0	0
1	ASGA0001039	0	13882873	A	G
1	ALGA0000990	0	13895001	A	G
1	WU_10.2_1_13955965	0	13955965	0	0
1	WU_10.2_1_13977824	0	13977824	0	0
1	WU_10.2_1_13982463	0	13982463	G	A
1	1_13996200	0	13996200	G	A
1	WU_10.2_1_14001315	0	14001315	0	0
1	WU_10.2_1_14015680	0	14015680	0	A
1	MARC0008026	0	14038761	A	G
1	WU_10.2_1_14052225	0	14052225	C	A
1	WU_10.2_1_14066160	0	14066160	G	A
1	WU_10.2_1_14082389	0	14082389	G	A
1	ALGA0001037	0	14097456	A	G
1	ASGA0001086	0	14111830	A	G
1	MARC0034448	0	14131868	A	G
1	WU_10.2_1_14145274	0	14145274	A	G
1	M1GA0000759	0	14167370	A	C
1	ASGA0089858	0	14171701	A	G
1	ALGA0001039	0	14190614	A	C
1	WU_10.2_1_14201367	0	14201367	A	G
1	ASGA0001096	0	14213367	A	G
1	WU_10.2_1_14225496	0	14225496	0	0
1	WU_10.2_1_14239333	0	14239333	G	A
1	MARC0016632	0	14253409	G	A
1	ALGA0001067	0	14279020	G	A
1	WU_10.2_1_14296757	0	14296757	A	G
1	WU_10.2_1_14324663	0	14324663	G	A
1	DRGA0000100	0	14336280	G	A
1	MARC0099846	0	14342009	G	A
1	WU_10.2_1_14366332	0	14366332	G	A
1	ASGA0001122	0	14378568	A	G
1	ASGA0001125	0	14398220	A	G
1	WU_10.2_1_14413742	0	14413742	G	A
1	ALGA0001075	0	14429319	A	G
1	ASGA0001117	0	14444305	A	G
1	ALGA0008126	0	14471846	C	A
1	WU_10.2_1_14494105	0	14494105	A	G
1	WU_10.2_1_14571190	0	14571190	0	A
1	WU_10.2_1_14580497	0	14580497	G	A
1	MARC0037754	0	14587100	A	G
1	WU_10.2_1_14604975	0	14604975	C	A
1	MARC0065727	0	14621889	A	G
1	1_14638936	0	14638936	A	G
1	WU_10.2_1_14692968	0	14692968	G	A
1	WU_10.2_1_14700087	0	14700087	G	A
1	WU_10.2_1_14714579	0	14714579	G	A
1	ALGA0102988	0	14735550	A	G
1	ALGA0111979	0	14750836	A	G
1	ASGA0089650	0	14766155	G	A
1	WU_10.2_1_14777034	0	14777034	G	A
1	WU_10.2_1_14811971	0	14811971	A	G
1	ALGA0112050	0	14824483	A	G
1	WU_10.2_1_14855771	0	14855771	A	G
1	WU_10.2_1_14859615	0	14859615	G	A
1	ALGA0001109	0	14874949	A	C
1	WU_10.2_1_14892793	0	14892793	A	C
1	WU_10.2_1_14926540	0	14926540	0	0
1	WU_10.2_1_14946807	0	14946807	A	G
1	WU_10.2_1_15024819	0	15024819	A	C
1	WU_10.2_1_15028374	0	15028374	G	A
1	WU_10.2_1_15032110	0	15032110	0	0
1	WU_10.2_1_15035735	0	15035735	G	A
1	ALGA0001112	0	15045014	A	G
1	DRGA0000109	0	15046605	G	A
1	WU_10.2_1_15099052	0	15099052	A	G
1	WU_10.2_1_15111641	0	15111641	G	A
1	WU_10.2_1_15131094	0	15131094	G	A
1	ALGA0001096	0	15148919	A	C
1	ASGA0001137	0	15169904	A	G
1	WU_10.2_1_15228171	0	15228171	G	A
1	DRGA0000110	0	15231294	G	A
1	WU_10.2_1_15253001	0	15253001	A	G
1	WU_10.2_1_15276032	0	15276032	A	C
1	H3GA0000845	0	15308638	G	A
1	WU_10.2_1_15322111	0	15322111	C	A
1	DRGA0000114	0	15336681	G	A
1	WU_10.2_1_15349556	0	15349556	A	G
1	ALGA0001119	0	15364776	G	A
1	ASGA0001154	0	15407353	A	G
1	ASGA0001155	0	15420289	G	A
1	WU_10.2_1_15441648	0	15441648	A	G
1	WU_10.2_1_15465169	0	15465169	A	G
1	WU_10.2_1_15484447	0	15484447	A	G
1	ALGA0001129	0	15505708	G	A
1	WU_10.2_1_15519019	0	15519019	G	A
1	M1GA0000773	0	15532149	G	A
1	H3GA0000848	0	15557077	G	A
1	WU_10.2_1_15575902	0	15575902	C	A
1	H3GA0000849	0	15600046	G	A
1	INRA0000796	0	15620751	C	A
1	WU_10.2_1_15644154	0	15644154	A	G
1	WU_10.2_1_15696330	0	15696330	G	A
1	ALGA0001145	0	15715768	A	G
1	ASGA0001168	0	15731768	A	C
1	WU_10.2_1_15746970	0	15746970	G	A
1	WU_10.2_1_15775179	0	15775179	C	A
1	MARC0059733	0	15793004	G	A
1	WU_10.2_1_15812314	0	15812314	A	G
1	ALGA0001149	0	15826996	A	G
1	ASGA0001170	0	15846521	G	A
1	WU_10.2_1_15864491	0	15864491	A	G
1	ALGA0001154	0	15880718	A	G
1	WU_10.2_1_15910253	0	15910253	A	G
1	WU_10.2_1_15944040	0	15944040	C	A
1	MARC0082193	0	15955722	A	G
1	DRGA0000138	0	15972840	G	A
1	ALGA0001160	0	15980570	G	A
1	ALGA0001163	0	15995234	A	G
1	WU_10.2_1_16021339	0	16021339	A	C
1	M1GA0000775	0	16038746	A	G
1	WU_10.2_1_16074858	0	16074858	0	C
1	ASGA0001179	0	16097672	A	G
1	WU_10.2_1_16113655	0	16113655	A	G
1	MARC0057601	0	16135015	C	A
1	ASGA0001176	0	16179177	G	A
1	WU_10.2_1_16206367	0	16206367	A	C
1	MARC0023380	0	16221205	G	A
1	WU_10.2_1_16236146	0	16236146	A	C
1	WU_10.2_1_16313130	0	16313130	A	G
1	MARC0005377	0	16318610	A	C
1	WU_10.2_1_16335323	0	16335323	A	G
1	WU_10.2_1_16347650	0	16347650	0	A
1	DRGA0000148	0	16368964	A	C
1	ASGA0001198	0	16384057	A	G
1	M1GA0000776	0	16397453	G	A
1	DRGA0000153	0	16423967	A	G
1	DRGA0000154	0	16441812	G	A
1	ASGA0001200	0	16463222	A	G
1	WU_10.2_1_16483702	0	16483702	A	G
1	WU_10.2_1_16520119	0	16520119	0	A
1	WU_10.2_1_16549452	0	16549452	A	C
1	M1GA0000784	0	16564506	A	G
1	ASGA0001214	0	16597513	G	A
1	ALGA0001216	0	16618413	A	G
1	ALGA0001212	0	16639564	A	C
1	WU_10.2_1_16653772	0	16653772	A	G
1	WU_10.2_1_16701036	0	16701036	G	A
1	WU_10.2_1_16760692	0	16760692	G	A
1	WU_10.2_1_16764363	0	16764363	A	G
1	WU_10.2_1_16767916	0	16767916	A	G
1	ASGA0090411	0	16779942	A	G
1	WU_10.2_1_16797723	0	16797723	G	A
1	WU_10.2_1_16809509	0	16809509	A	G
1	WU_10.2_1_16861893	0	16861893	G	A
1	WU_10.2_1_16865808	0	16865808	A	G
1	ALGA0120068	0	16870187	G	A
1	WU_10.2_1_16889771	0	16889771	0	0
1	WU_10.2_1_16906504	0	16906504	G	A
1	WU_10.2_1_16924414	0	16924414	A	0
1	WU_10.2_1_16949226	0	16949226	0	0
1	WU_10.2_1_16966956	0	16966956	C	A
1	WU_10.2_1_16981336	0	16981336	A	G
1	MARC0027620	0	17004757	G	A
1	WU_10.2_1_17020535	0	17020535	A	G
1	ASGA0001236	0	17108374	0	0
1	WU_10.2_1_17127207	0	17127207	G	A
1	ASGA0001243	0	17160649	A	C
1	WU_10.2_1_17180004	0	17180004	A	G
1	MARC0039402	0	17199275	A	G
1	WU_10.2_1_17222990	0	17222990	G	A
1	DIAS0004684	0	17233414	A	C
1	ASGA0001260	0	17256410	A	G
1	ALGA0001244	0	17279854	A	G
1	WU_10.2_1_17306684	0	17306684	G	A
1	H3GA0000902	0	17328884	A	G
1	1_17346505	0	17346505	G	A
1	ASGA0001279	0	17357389	A	G
1	H3GA0000905	0	17369153	A	G
1	ALGA0001269	0	17381072	G	A
1	ASGA0001286	0	17399028	A	G
1	WU_10.2_1_17435913	0	17435913	C	A
1	ALGA0001281	0	17450838	A	G
1	ASGA0001297	0	17474143	G	A
1	ALGA0001286	0	17491407	G	A
1	WU_10.2_1_17500795	0	17500795	A	C
1	ASGA0001308	0	17519338	C	A
1	1_17537210	0	17537210	G	A
1	H3GA0000916	0	17552791	G	A
1	ASGA0001318	0	17584994	G	A
1	ASGA0001319	0	17598924	A	G
1	H3GA0000926	0	17622619	A	G
1	ALGA0001311	0	17637973	A	G
1	DRGA0000174	0	17718617	G	A
1	ALGA0001328	0	17771632	A	G
1	ALGA0001317	0	17786299	G	A
1	WU_10.2_1_17814892	0	17814892	A	G
1	DRGA0000179	0	17832152	A	G
1	H3GA0000945	0	17843819	G	A
1	ALGA0001330	0	17849409	A	G
1	ALGA0001335	0	17891197	A	C
1	M1GA0000808	0	17907009	G	A
1	ALGA0001340	0	17921859	A	C
1	H3GA0000953	0	17944541	A	G
1	ALGA0001347	0	17991862	G	A
1	WU_10.2_1_18015763	0	18015763	G	A
1	WU_10.2_1_18040739	0	18040739	G	A
1	WU_10.2_1_18065293	0	18065293	A	G
1	ASGA0001360	0	18089636	A	G
1	WU_10.2_1_18146139	0	18146139	G	A
1	WU_10.2_1_18186354	0	18186354	G	A
1	H3GA0000957	0	18196642	G	A
1	H3GA0000960	0	18280269	A	G
1	MARC0028295	0	18323717	G	A
1	WU_10.2_1_18376642	0	18376642	G	A
1	WU_10.2_1_18445459	0	18445459	A	G
1	H3GA0000965	0	18493738	G	A
1	WU_10.2_1_18527521	0	18527521	G	A
1	WU_10.2_1_18572153	0	18572153	0	A
1	H3GA0000975	0	18595164	0	0
1	H3GA0000976	0	18625445	G	A
1	ASGA0001376	0	18644699	G	A
1	H3GA0000982	0	18662634	G	A
1	H3GA0000980	0	18700687	0	0
1	WU_10.2_1_18721969	0	18721969	G	A
1	DIAS0001671	0	18749667	C	A
1	WU_10.2_1_18784267	0	18784267	A	C
1	ASGA0001391	0	18818908	A	G
1	ASGA0001394	0	18839502	G	A
1	WU_10.2_1_18873081	0	18873081	G	A
1	WU_10.2_1_18909085	0	18909085	A	C
1	ASGA0001396	0	18928944	G	A
1	WU_10.2_1_18964052	0	18964052	G	A
1	H3GA0000987	0	18995163	A	G
1	M1GA0000819	0	19017181	A	G
1	ALGA0001393	0	19042425	A	G
1	DRGA0000182	0	19094701	A	C
1	H3GA0001002	0	19115015	A	G
1	WU_10.2_1_19207870	0	19207870	0	0
1	WU_10.2_1_19219296	0	19219296	A	G
1	WU_10.2_1_19267819	0	19267819	A	C
1	ALGA0109024	0	19298050	A	G
1	ASGA0001422	0	19312605	G	A
1	ALGA0001410	0	19331887	A	G
1	ASGA0001418	0	19345101	G	A
1	WU_10.2_1_19373691	0	19373691	0	0
1	DRGA0000183	0	19401895	G	A
1	H3GA0001012	0	19460835	A	G
1	H3GA0001013	0	19472372	G	A
1	WU_10.2_1_19493503	0	19493503	G	A
1	WU_10.2_1_19533398	0	19533398	G	A
1	WU_10.2_1_19572114	0	19572114	0	0
1	ASGA0097745	0	19585039	G	A
1	MARC0043586	0	19609094	G	A
1	WU_10.2_1_19638474	0	19638474	A	C
1	ALGA0124174	0	19735970	C	A
1	ASGA0087300	0	19746399	G	A
1	MARC0030993	0	19761056	A	G
1	ALGA0001463	0	19798005	G	A
1	M1GA0000832	0	19818935	A	C
1	ASGA0001482	0	19840875	A	G
1	ASGA0001489	0	19867415	G	A
1	ALGA0001485	0	19903791	G	A
1	WU_10.2_1_19925632	0	19925632	G	A
1	WU_10.2_1_19988193	0	19988193	A	C
1	ASGA0001497	0	19992800	C	A
1	ALGA0001499	0	20009618	A	G
1	ALGA0001488	0	20022938	A	G
1	H3GA0001055	0	20025953	G	A
1	WU_10.2_1_20046355	0	20046355	0	G
1	MARC0043498	0	20085748	A	G
1	WU_10.2_1_20111707	0	20111707	A	C
1	ALGA0107505	0	20136308	G	A
1	ALGA0109219	0	20147337	A	G
1	WU_10.2_1_20172977	0	20172977	G	A
1	WU_10.2_1_20198475	0	20198475	G	A
1	WU_10.2_1_20223051	0	20223051	A	G
1	WU_10.2_1_20253491	0	20253491	A	G
1	ALGA0108048	0	20274653	C	A
1	WU_10.2_1_20295677	0	20295677	G	A
1	WU_10.2_1_20322589	0	20322589	A	C
1	WU_10.2_1_20347442	0	20347442	G	A
1	H3GA0001062	0	20364411	A	G
1	ASGA0001502	0	20385282	C	A
1	WU_10.2_1_20408505	0	20408505	A	C
1	WU_10.2_1_20424675	0	20424675	C	A
1	MARC0035391	0	20463826	A	G
1	H3GA0001064	0	20484769	A	G
1	MARC0061367	0	20509349	A	G
1	WU_10.2_1_20559479	0	20559479	G	A
1	INRA0001010	0	20577293	G	A
1	ASGA0001507	0	20605283	G	A
1	WU_10.2_1_20638614	0	20638614	A	G
1	WU_10.2_1_20646252	0	20646252	A	C
1	INRA0001017	0	20672965	G	A
1	ALGA0001514	0	20722913	G	A
1	WU_10.2_1_20748169	0	20748169	A	G
1	WU_10.2_1_20762549	0	20762549	A	G
1	WU_10.2_1_20789276	0	20789276	G	A
1	ALGA0001516	0	20808178	A	G
1	WU_10.2_1_20879475	0	20879475	0	0
1	H3GA0001067	0	20941827	A	G
1	ASGA0001512	0	20975276	G	A
1	H3GA0001069	0	20996770	G	A
1	MARC0090401	0	21017894	G	A
1	WU_10.2_1_21068014	0	21068014	C	A
1	WU_10.2_1_21139113	0	21139113	A	G
1	WU_10.2_1_21149758	0	21149758	0	A
1	WU_10.2_1_21157783	0	21157783	C	A
1	INRA0001043	0	21188670	A	G
1	ASGA0001531	0	21209928	G	A
1	H3GA0001078	0	21243102	A	G
1	WU_10.2_1_21255613	0	21255613	G	A
1	ALGA0001556	0	21280526	G	A
1	WU_10.2_1_21295161	0	21295161	A	G
1	MARC0063042	0	21319456	A	G
1	ALGA0001548	0	21340611	A	G
1	WU_10.2_1_21361949	0	21361949	A	G
1	ASGA0001519	0	21382287	G	A
1	MARC0024656	0	21412015	A	G
1	ALGA0001529	0	21429803	G	A
1	WU_10.2_1_21473869	0	21473869	G	A
1	WU_10.2_1_21511557	0	21511557	A	G
1	WU_10.2_1_21548648	0	21548648	0	0
1	ALGA0001557	0	21576278	A	C
1	ALGA0001559	0	21593469	A	G
1	WU_10.2_1_21617182	0	21617182	A	0
1	WU_10.2_1_21646953	0	21646953	C	A
1	DRGA0000202	0	21677270	A	C
1	ASGA0001535	0	21707644	A	G
1	WU_10.2_1_21733680	0	21733680	G	A
1	WU_10.2_1_21759701	0	21759701	G	A
1	DRGA0000203	0	21785737	C	A
1	WU_10.2_1_21855691	0	21855691	G	A
1	ALGA0001564	0	21877265	0	G
1	ASGA0001543	0	21899292	G	A
1	WU_10.2_1_21935115	0	21935115	C	A
1	WU_10.2_1_21973411	0	21973411	G	A
1	WU_10.2_1_22010964	0	22010964	G	A
1	ASGA0001556	0	22042965	C	A
1	ALGA0001580	0	22056966	A	G
1	DRGA0000210	0	22082351	G	A
1	H3GA0001085	0	22108725	A	G
1	ALGA0001569	0	22171583	A	G
1	MARC0007613	0	22193376	A	G
1	ALGA0001565	0	22221971	A	G
1	WU_10.2_1_22274987	0	22274987	0	0
1	ALGA0107609	0	22282625	A	G
1	ALGA0122320	0	22298790	G	A
1	WU_10.2_1_22323921	0	22323921	G	A
1	WU_10.2_1_22349097	0	22349097	G	A
1	ASGA0104736	0	22374360	A	G
1	ALGA0118952	0	22374846	G	A
1	ALGA0114236	0	22375043	G	A
1	WU_10.2_1_22405622	0	22405622	0	A
1	WU_10.2_1_22430678	0	22430678	A	G
1	ALGA0104320	0	22505415	G	A
1	ASGA0094670	0	22506325	A	G
1	WU_10.2_1_22537047	0	22537047	A	G
1	WU_10.2_1_22563472	0	22563472	G	A
1	WU_10.2_1_22621171	0	22621171	A	G
1	WU_10.2_1_22625862	0	22625862	G	A
1	MARC0002374	0	22667834	G	A
1	WU_10.2_1_22699231	0	22699231	A	G
1	ASGA0102681	0	22774695	G	A
1	ALGA0109325	0	22788428	A	C
1	WU_10.2_1_22940694	0	22940694	A	G
1	ASGA0093046	0	22946567	A	G
1	MARC0097056	0	22968149	G	A
1	ALGA0123238	0	22993058	A	G
1	H3GA0054791	0	23041590	G	A
1	MARC0073321	0	23048201	A	G
1	WU_10.2_1_23075428	0	23075428	A	G
1	DRGA0017477	0	23102015	C	A
1	WU_10.2_1_23156849	0	23156849	A	C
1	MARC0041365	0	23169763	A	G
1	ALGA0001593	0	23290451	C	A
1	WU_10.2_1_23325153	0	23325153	G	A
1	ALGA0001608	0	23349134	C	A
1	ALGA0001611	0	23375809	G	A
1	WU_10.2_1_23410730	0	23410730	C	A
1	ALGA0001620	0	23441114	A	C
1	ASGA0001569	0	23464466	G	A
1	ASGA0001571	0	23495641	A	G
1	WU_10.2_1_23566682	0	23566682	G	A
1	DRGA0000220	0	23581721	A	G
1	WU_10.2_1_23638601	0	23638601	G	A
1	WU_10.2_1_23678520	0	23678520	G	A
1	ASGA0001581	0	23700220	G	A
1	DRGA0000223	0	23732968	A	G
1	WU_10.2_1_23807348	0	23807348	C	A
1	H3GA0001101	0	23832137	A	G
1	ALGA0001640	0	23912169	A	G
1	WU_10.2_1_23980647	0	23980647	A	G
1	MARC0004459	0	24006028	G	A
1	ASGA0001590	0	24018825	A	G
1	ALGA0001649	0	24034707	A	C
1	ALGA0001654	0	24068927	C	A
1	ASGA0001604	0	24105625	A	G
1	ALGA0001663	0	24137245	C	A
1	ALGA0001666	0	24179720	G	A
1	ALGA0001667	0	24201711	G	A
1	ASGA0001606	0	24238837	A	G
1	ALGA0001672	0	24284279	A	G
1	H3GA0020043	0	24304332	G	A
1	ALGA0001673	0	24318637	A	G
1	ALGA0001678	0	24344203	C	A
1	WU_10.2_1_24417680	0	24417680	A	C
1	ASGA0001612	0	24436043	A	G
1	ALGA0001686	0	24454868	C	A
1	ASGA0001618	0	24482433	A	G
1	WU_10.2_1_24537768	0	24537768	A	G
1	DRGA0000234	0	24570416	C	A
1	DRGA0000235	0	24603096	G	A
1	MARC0008547	0	24616291	A	G
1	ASGA0001624	0	24627818	G	A
1	ALGA0001701	0	24658519	A	G
1	DRGA0000239	0	24710504	G	A
1	WU_10.2_1_24786834	0	24786834	A	G
1	ASGA0099363	0	24798896	A	G
1	MARC0034292	0	24821950	A	G
1	ALGA0001708	0	24866282	G	A
1	ASGA0001633	0	24919418	G	A
1	ALGA0001709	0	24953606	0	0
1	WU_10.2_1_24982526	0	24982526	0	0
1	MARC0018818	0	25010377	A	G
1	ASGA0001637	0	25040176	A	G
1	DRGA0000250	0	25085922	0	0
1	DRGA0000248	0	25210151	G	A
1	MARC0032578	0	25288664	G	A
1	ALGA0001726	0	25297464	A	G
1	ASGA0001642	0	25363805	G	A
1	DRGA0000252	0	25469368	A	G
1	DRGA0000255	0	25494739	A	G
1	ALGA0001735	0	25580117	A	G
1	MARC0005741	0	25672125	G	A
1	ALGA0001739	0	25686311	G	A
1	ASGA0001646	0	25730080	A	G
1	DRGA0000265	0	25762044	A	C
1	ALGA0001738	0	25801355	A	G
1	ALGA0001746	0	25857749	A	G
1	DRGA0000266	0	25927201	A	G
1	WU_10.2_1_25984481	0	25984481	G	A
1	ALGA0001752	0	26091832	G	A
1	MARC0061305	0	26121782	G	A
1	ALGA0001751	0	26144290	A	G
1	DRGA0000268	0	26200880	G	A
1	WU_10.2_1_26265017	0	26265017	0	0
1	INRA0001161	0	26383627	A	G
1	DRGA0000276	0	26407492	A	G
1	DRGA0000277	0	26445485	C	G
1	ALGA0001757	0	26506878	G	A
1	DRGA0000280	0	26538053	G	A
1	H3GA0001138	0	26567430	G	A
1	ALGA0001758	0	26586236	A	G
1	INRA0001167	0	26598104	A	G
1	M1GA0000866	0	26631533	A	G
1	WU_10.2_1_26735780	0	26735780	G	A
1	DRGA0000284	0	26745940	G	A
1	ALGA0001762	0	26757112	A	G
1	DRGA0000286	0	26820823	0	G
1	DRGA0000287	0	26836740	A	T
1	ALGA0001764	0	26856773	A	G
1	WU_10.2_1_26925288	0	26925288	A	G
1	H3GA0001140	0	26960182	G	A
1	ALGA0001766	0	27039486	A	G
1	WU_10.2_1_27141430	0	27141430	A	G
1	H3GA0001142	0	27164776	A	G
1	WU_10.2_1_27210848	0	27210848	A	G
1	ASGA0001657	0	27264037	A	G
1	ALGA0001770	0	27306383	G	A
1	INRA0001175	0	27332496	G	A
1	DRGA0000293	0	27354876	G	A
1	WU_10.2_1_27463305	0	27463305	C	A
1	DRGA0000296	0	27469814	A	G
1	DRGA0000298	0	27486756	G	A
1	ALGA0001781	0	27524645	A	G
1	ALGA0001790	0	27572962	A	G
1	CASI0009793	0	27586153	G	A
1	H3GA0001144	0	27612186	A	C
1	WU_10.2_1_27672943	0	27672943	G	A
1	WU_10.2_1_27727382	0	27727382	A	G
1	MARC0025847	0	27849401	C	A
1	WU_10.2_1_28000562	0	28000562	A	G
1	ALGA0001796	0	28050709	G	A
1	WU_10.2_1_28139530	0	28139530	A	G
1	WU_10.2_1_28183755	0	28183755	0	A
1	WU_10.2_1_28271459	0	28271459	A	G
1	ALGA0001802	0	28301273	G	A
1	WU_10.2_1_28336763	0	28336763	0	0
1	INRA0001186	0	28368603	A	G
1	ASGA0097469	0	28415336	A	C
1	ALGA0122990	0	28415428	G	A
1	DIAS0004367	0	28424681	A	G
1	MARC0113201	0	28453538	0	0
1	WU_10.2_1_28486518	0	28486518	0	0
1	WU_10.2_1_28518207	0	28518207	G	A
1	ASGA0105496	0	28552888	G	A
1	H3GA0001153	0	28587229	A	G
1	H3GA0001156	0	28612780	A	G
1	MARC0064190	0	28640879	A	G
1	DIAS0002722	0	28693929	G	A
1	ALGA0001818	0	28713939	G	A
1	DIAS0000754	0	28728265	G	A
1	INRA0001220	0	28753934	C	A
1	DRGA0000319	0	28773247	G	A
1	ALGA0001838	0	28838189	A	G
1	ASGA0001701	0	28879715	G	A
1	ALGA0001840	0	28899322	G	A
1	WU_10.2_1_28941910	0	28941910	A	G
1	WU_10.2_1_28985993	0	28985993	G	A
1	ALGA0001854	0	29026999	G	A
1	ASGA0001719	0	29081623	A	C
1	ASGA0001721	0	29115029	A	G
1	H3GA0001174	0	29204729	A	G
1	DRGA0000334	0	29218840	G	A
1	ASGA0001735	0	29253165	G	A
1	WU_10.2_1_29330685	0	29330685	G	A
1	ASGA0001744	0	29334972	C	A
1	H3GA0001175	0	29372540	G	A
1	ASGA0001738	0	29402711	A	G
1	WU_10.2_1_29464181	0	29464181	A	G
1	WU_10.2_1_29472184	0	29472184	G	A
1	WU_10.2_1_29501954	0	29501954	A	G
1	ASGA0001746	0	29539072	G	A
1	WU_10.2_1_29573629	0	29573629	G	A
1	DIAS0002980	0	29612763	A	C
1	ASGA0001755	0	29634941	A	C
1	ALGA0001896	0	29666154	A	G
1	DRGA0000343	0	29694090	A	G
1	ASGA0001771	0	29728836	A	G
1	ALGA0001908	0	29763189	G	A
1	MARC0051884	0	29771314	A	G
1	DRGA0000346	0	29807690	A	G
1	ASGA0001753	0	29828387	G	A
1	ALGA0108847	0	29834057	A	C
1	DRGA0000345	0	29837994	A	G
1	H3GA0001189	0	29857905	A	G
1	ASGA0099725	0	29861828	A	G
1	ASGA0001772	0	29892337	G	A
1	ASGA0001774	0	29925642	A	G
1	ALGA0001915	0	29949287	A	C
1	WU_10.2_1_30004002	0	30004002	A	G
1	INRA0001270	0	30034731	G	A
1	DRGA0000347	0	30059947	A	C
1	ALGA0001920	0	30080446	G	A
1	WU_10.2_1_30099491	0	30099491	G	A
1	ALGA0001926	0	30124413	A	G
1	H3GA0001203	0	30145633	A	G
1	ALGA0108388	0	30173606	A	G
1	WU_10.2_1_30235920	0	30235920	A	G
1	ALGA0001936	0	30254935	A	G
1	ALGA0001940	0	30277047	C	A
1	ALGA0001942	0	30298746	A	G
1	ASGA0001802	0	30310743	G	A
1	ALGA0001951	0	30337524	G	A
1	WU_10.2_1_30357467	0	30357467	G	A
1	ALGA0001958	0	30382543	A	G
1	WU_10.2_1_30404143	0	30404143	C	A
1	INRA0001285	0	30428425	G	A
1	ALGA0001967	0	30491512	C	A
1	WU_10.2_1_30516567	0	30516567	G	A
1	H3GA0001212	0	30540826	G	A
1	WU_10.2_1_30564344	0	30564344	A	G
1	ASGA0001819	0	30626009	C	A
1	M1GA0000883	0	30638537	G	C
1	WU_10.2_1_30655408	0	30655408	G	A
1	MARC0022961	0	30682978	A	G
1	MARC0112693	0	30734120	A	G
1	DRGA0000364	0	30746409	A	G
1	H3GA0001223	0	30769583	G	A
1	ASGA0001838	0	30781169	G	A
1	H3GA0001217	0	30809176	C	A
1	ALGA0001984	0	30838833	G	A
1	ASGA0001827	0	30852857	C	A
1	ALGA0124106	0	30920321	G	A
1	ASGA0096616	0	30940839	A	G
1	ASGA0082396	0	30941797	A	G
1	ALGA0106992	0	30962276	A	G
1	ASGA0094502	0	30978281	G	A
1	ALGA0107451	0	31008523	A	G
1	ASGA0001842	0	31031943	G	A
1	ALGA0116591	0	31038143	G	A
1	WU_10.2_1_31062233	0	31062233	G	A
1	MARC0053321	0	31083972	A	G
1	MARC0105202	0	31113659	C	A
1	WU_10.2_1_31137175	0	31137175	G	A
1	WU_10.2_1_31192962	0	31192962	G	A
1	ASGA0085617	0	31197743	A	C
1	MARC0034351	0	31199004	G	A
1	H3GA0001228	0	31202546	A	G
1	ALGA0002013	0	31255364	G	A
1	ALGA0002020	0	31274799	A	G
1	WU_10.2_1_31309038	0	31309038	A	G
1	WU_10.2_1_31363404	0	31363404	G	A
1	WU_10.2_1_31438034	0	31438034	G	A
1	WU_10.2_1_31493092	0	31493092	G	A
1	M1GA0000885	0	31522170	C	A
1	WU_10.2_1_31551522	0	31551522	A	G
1	WU_10.2_1_31644375	0	31644375	G	A
1	ALGA0002050	0	31685020	G	A
1	ASGA0001873	0	31697210	A	G
1	MARC0016585	0	31726550	G	A
1	ALGA0002069	0	31748311	G	A
1	WU_10.2_1_31786220	0	31786220	0	0
1	H3GA0001247	0	31819005	G	A
1	ASGA0001879	0	31848478	G	A
1	WU_10.2_1_31870838	0	31870838	G	A
1	DRGA0000387	0	31893018	G	A
1	ALGA0002083	0	31932239	A	G
1	DRGA0000392	0	32021937	A	G
1	DRGA0000394	0	32050924	A	G
1	WU_10.2_1_32072428	0	32072428	G	A
1	ALGA0002094	0	32097549	A	G
1	WU_10.2_1_32130380	0	32130380	A	G
1	H3GA0001255	0	32166894	A	G
1	ASGA0001899	0	32192171	A	G
1	ALGA0002105	0	32205169	G	A
1	MARC0060741	0	32222594	A	G
1	MARC0088758	0	32238192	A	G
1	DRGA0000400	0	32278856	A	G
1	ASGA0001909	0	32310471	A	G
1	ASGA0001911	0	32337588	G	A
1	WU_10.2_1_32369679	0	32369679	C	A
1	MARC0034894	0	32403316	G	A
1	ALGA0002123	0	32440003	G	A
1	WU_10.2_1_32496637	0	32496637	0	0
1	DIAS0002234	0	32533869	A	G
1	ASGA0001918	0	32554981	C	A
1	ALGA0002134	0	32576354	A	G
1	H3GA0001269	0	32601824	A	G
1	H3GA0001272	0	32620900	A	G
1	M1GA0000899	0	32635380	G	A
1	MARC0095022	0	32654002	A	C
1	MARC0113507	0	32683141	G	A
1	1_32706368	0	32706368	0	0
1	ALGA0002156	0	32731388	A	G
1	MARC0058102	0	32750552	A	G
1	ALGA0002166	0	32778544	A	G
1	ALGA0002174	0	32801848	G	A
1	WU_10.2_1_32824706	0	32824706	A	G
1	MARC0063319	0	32849244	A	G
1	WU_10.2_1_32902685	0	32902685	G	A
1	WU_10.2_1_32937333	0	32937333	A	G
1	ALGA0002190	0	32969898	G	A
1	ASGA0001965	0	32981735	G	0
1	ASGA0001969	0	33008187	G	A
1	ALGA0002193	0	33019987	A	G
1	ALGA0002197	0	33036247	G	A
1	ALGA0002199	0	33058777	A	C
1	DRGA0000417	0	33073850	G	A
1	MARC0019969	0	33117279	C	A
1	WU_10.2_1_33149902	0	33149902	G	A
1	MARC0088139	0	33256656	C	A
1	WU_10.2_1_33298665	0	33298665	0	0
1	WU_10.2_1_33339800	0	33339800	0	0
1	ASGA0098614	0	33381115	A	G
1	WU_10.2_1_33420369	0	33420369	G	A
1	ASGA0001988	0	33440954	G	A
1	H3GA0001306	0	33461810	A	G
1	DRGA0000426	0	33487269	G	A
1	ALGA0002230	0	33499248	G	A
1	ALGA0002231	0	33510956	A	G
1	ALGA0002219	0	33550287	G	A
1	ASGA0001985	0	33581035	G	A
1	MARC0092631	0	33595231	A	G
1	ASGA0002001	0	33651390	G	A
1	ASGA0002002	0	33674040	A	G
1	ALGA0002237	0	33695944	A	C
1	INRA0001515	0	33720247	A	G
1	H3GA0001315	0	33735482	G	C
1	INRA0001523	0	33781901	G	A
1	ALGA0002244	0	33804712	A	C
1	ALGA0002249	0	33847180	A	G
1	ALGA0002259	0	33880975	A	G
1	MARC0022141	0	33928684	A	G
1	DRGA0000439	0	33957887	A	G
1	ALGA0002266	0	33973260	G	A
1	ALGA0002268	0	34001467	A	G
1	ALGA0002273	0	34034434	G	A
1	DRGA0000441	0	34041907	C	A
1	MARC0046194	0	34066815	A	G
1	ASGA0002034	0	34123023	G	A
1	ALGA0002281	0	34153658	G	A
1	ASGA0002040	0	34225991	A	G
1	H3GA0001332	0	34298900	A	G
1	ALGA0002292	0	34311407	A	G
1	ASGA0002046	0	34333613	C	A
1	H3GA0001339	0	34364792	C	A
1	ALGA0002298	0	34392026	G	A
1	ALGA0002301	0	34410841	0	0
1	H3GA0001344	0	34497061	C	A
1	ALGA0002310	0	34510880	G	A
1	ASGA0002068	0	34565495	A	C
1	ASGA0002073	0	34592715	A	G
1	ALGA0002331	0	34651412	C	A
1	ALGA0002334	0	34682914	A	G
1	ASGA0002086	0	34711558	G	A
1	ASGA0002087	0	34723268	A	C
1	MARC0087159	0	34735325	C	A
1	DRGA0000457	0	34758726	A	G
1	ASGA0002096	0	34838641	G	A
1	ALGA0002350	0	34859535	A	G
1	ALGA0002351	0	34875287	G	A
1	CASI0009448	0	34899680	A	G
1	ASGA0002111	0	34926988	A	G
1	MARC0024599	0	34960380	A	C
1	ASGA0002114	0	34974604	G	A
1	H3GA0001355	0	34993536	A	G
1	H3GA0001359	0	35046144	G	A
1	INRA0001627	0	35065607	A	G
1	ALGA0002382	0	35135488	C	A
1	ASGA0089180	0	35145575	G	A
1	H3GA0001364	0	35166033	A	G
1	DRGA0000472	0	35177589	A	G
1	MARC0021116	0	35203684	G	A
1	DIAS0004542	0	35258448	C	A
1	ALGA0116136	0	35281289	A	G
1	WU_10.2_1_35335037	0	35335037	G	A
1	INRA0001633	0	35387799	G	A
1	ALGA0002395	0	35420201	G	A
1	WU_10.2_1_35461668	0	35461668	C	A
1	H3GA0001369	0	35500839	A	G
1	ALGA0002394	0	35569792	G	A
1	ASGA0002137	0	35590847	A	G
1	MARC0095826	0	35621025	G	A
1	H3GA0001381	0	35702627	A	G
1	ASGA0002153	0	35715018	A	G
1	MARC0098037	0	35734593	A	G
1	MARC0058870	0	35754427	A	G
1	ASGA0002159	0	35772766	A	C
1	ALGA0002423	0	35816392	G	A
1	ALGA0002427	0	35842771	G	A
1	WU_10.2_1_35939024	0	35939024	A	G
1	MARC0036030	0	35987086	A	G
1	H3GA0001392	0	36045354	C	A
1	ALGA0002445	0	36111041	0	A
1	H3GA0001397	0	36156801	C	A
1	ASGA0002180	0	36174210	A	G
1	ALGA0002465	0	36220958	A	G
1	ALGA0002457	0	36246070	A	G
1	DRGA0000497	0	36379934	G	A
1	MARC0060121	0	36428321	G	A
1	ALGA0002480	0	36444769	A	G
1	DRGA0000501	0	36462581	A	G
1	DRGA0000505	0	36481537	A	G
1	1_36522164	0	36522164	0	0
1	ALGA0122836	0	36571998	G	A
1	MARC0053676	0	36576672	G	A
1	ASGA0002203	0	36580921	A	G
1	ALGA0002493	0	36654676	A	C
1	ALGA0002499	0	36677135	G	A
1	ALGA0002502	0	36711236	G	A
1	ALGA0002507	0	36750237	A	G
1	MARC0022018	0	36772098	A	G
1	ASGA0002232	0	36803455	C	A
1	ALGA0002515	0	36837598	G	A
1	ALGA0002521	0	36891730	G	A
1	ASGA0002251	0	36902626	G	A
1	ALGA0002540	0	36925896	G	A
1	H3GA0001427	0	36945982	A	G
1	ALGA0002534	0	36976294	A	G
1	ALGA0002523	0	37036037	A	G
1	WU_10.2_1_37101707	0	37101707	A	G
1	WU_10.2_1_37151444	0	37151444	A	G
1	MARC0056093	0	37207157	A	C
1	ALGA0002556	0	37220916	A	G
1	WU_10.2_1_37256582	0	37256582	G	A
1	MARC0011038	0	37322417	A	G
1	ASGA0002258	0	37342319	G	A
1	ALGA0002557	0	37365597	0	G
1	CADI0000177	0	37445523	A	G
1	H3GA0001434	0	37493994	A	G
1	ASGA0002260	0	37514909	A	G
1	MARC0043118	0	37548673	C	A
1	INRA0001732	0	37621730	0	A
1	1_37669658	0	37669658	A	G
1	INRA0001738	0	37719284	G	A
1	ALGA0002568	0	37774475	C	A
1	INRA0001740	0	37964303	A	G
1	DRGA0000548	0	38044337	G	A
1	H3GA0001440	0	38105798	A	G
1	WU_10.2_1_38170690	0	38170690	0	0
1	WU_10.2_1_38229492	0	38229492	A	C
1	ALGA0002577	0	38300729	G	A
1	ASGA0002275	0	38334381	C	A
1	DRGA0000551	0	38367431	G	A
1	ASGA0002280	0	38413451	G	A
1	ASGA0002286	0	38466828	A	G
1	ASGA0002287	0	38478727	G	A
1	ASGA0002288	0	38512336	A	C
1	MARC0027227	0	38574466	A	G
1	H3GA0001444	0	38635057	A	G
1	ALGA0002593	0	38670099	A	G
1	INRA0001752	0	38719724	G	A
1	H3GA0001445	0	38742311	G	A
1	ALGA0002595	0	38758520	A	G
1	ALGA0002600	0	38781031	G	A
1	M1GA0000923	0	38811265	A	G
1	DRGA0000563	0	38827035	A	C
1	DRGA0000565	0	38844193	A	G
1	MARC0104045	0	38873519	A	G
1	ALGA0002601	0	38889713	G	A
1	DRGA0000569	0	38910676	G	A
1	DRGA0000568	0	38946998	A	G
1	ALGA0002604	0	38953492	A	G
1	WU_10.2_1_39037334	0	39037334	A	G
1	ASGA0002301	0	39114174	A	G
1	DRGA0000572	0	39128001	A	G
1	ALGA0002613	0	39297776	G	A
1	WU_10.2_1_39385687	0	39385687	0	0
1	H3GA0053054	0	39433881	C	A
1	ASGA0002303	0	39468495	A	G
1	ALGA0002618	0	39497951	A	C
1	DRGA0000573	0	39517990	G	A
1	WU_10.2_1_39583570	0	39583570	A	G
1	H3GA0001453	0	39654732	A	G
1	H3GA0001452	0	39689479	G	A
1	WU_10.2_1_39746186	0	39746186	G	A
1	ALGA0002625	0	39787892	A	G
1	MARC0054624	0	39826244	G	A
1	WU_10.2_1_39873860	0	39873860	A	G
1	DRGA0000575	0	39937716	A	G
1	ALGA0002632	0	39987321	A	G
1	H3GA0001456	0	40017655	G	A
1	ASGA0002314	0	40044880	G	A
1	INRA0001776	0	40065471	G	A
1	DRGA0000578	0	40098621	G	A
1	MARC0018694	0	40175194	G	A
1	ALGA0002639	0	40251195	A	G
1	WU_10.2_1_40359819	0	40359819	G	A
1	WU_10.2_1_40430395	0	40430395	A	G
1	ALGA0002641	0	40507591	A	G
1	DRGA0000580	0	40530650	G	A
1	ASGA0002324	0	40579200	G	A
1	ALGA0002649	0	40645077	G	A
1	ASGA0002330	0	40685066	G	A
1	ASGA0002335	0	40717439	A	C
1	MARC0097193	0	40774266	G	A
1	H3GA0001466	0	40795695	A	C
1	DRGA0000583	0	40828513	A	G
1	MARC0040750	0	40849271	C	A
1	ASGA0002342	0	40870350	G	A
1	MARC0046883	0	40899050	G	A
1	ASGA0002352	0	40927974	C	A
1	DRGA0000587	0	41031348	A	G
1	ALGA0002678	0	41058111	G	A
1	H3GA0001475	0	41137756	G	A
1	DRGA0000591	0	41152354	G	A
1	MARC0114211	0	41172639	A	G
1	ALGA0002697	0	41261604	A	G
1	ALGA0002699	0	41366773	A	C
1	MARC0039753	0	41416210	A	G
1	ALGA0002710	0	41468384	G	A
1	M1GA0000932	0	41472511	A	G
1	H3GA0001491	0	41486649	A	G
1	DRGA0000595	0	41514248	C	A
1	H3GA0054825	0	41689563	A	G
1	ALGA0105935	0	41694039	A	G
1	MARC0087022	0	41709959	G	A
1	ASGA0101182	0	41839164	G	A
1	ALGA0002730	0	41985796	A	G
1	DRGA0000604	0	42106831	A	G
1	ASGA0002401	0	42201489	G	A
1	MARC0034815	0	42224764	G	A
1	MARC0026342	0	42229637	A	G
1	ALGA0002742	0	42582211	G	A
1	INRA0001878	0	42656427	A	G
1	ALGA0002747	0	42674563	A	C
1	H3GA0001503	0	42696454	A	G
1	ALGA0002749	0	42744142	A	G
1	ALGA0002752	0	42788498	G	A
1	DRGA0000615	0	42826453	A	G
1	DRGA0000616	0	42857553	C	A
1	ASGA0002409	0	42887596	A	G
1	ALGA0002763	0	42916036	G	A
1	ALGA0002766	0	42964863	A	G
1	ALGA0002768	0	43045248	A	G
1	ASGA0002412	0	43066469	0	0
1	ALGA0002769	0	43163119	G	A
1	ASGA0002416	0	43184769	C	A
1	ASGA0094398	0	43266972	G	A
1	ALGA0114490	0	43291543	A	C
1	ALGA0106098	0	43336210	A	G
1	ALGA0107994	0	43459192	C	A
1	H3GA0001513	0	43607958	A	G
1	ASGA0002419	0	43638781	G	A
1	DRGA0000632	0	43672115	A	G
1	ASGA0002422	0	43741515	A	G
1	ASGA0002424	0	43768069	G	A
1	DRGA0000636	0	43795165	A	G
1	ASGA0002428	0	43819028	G	A
1	ALGA0002798	0	43840920	A	G
1	ALGA0002800	0	43868579	G	A
1	DRGA0000650	0	43882699	A	G
1	MARC0027388	0	43905451	A	G
1	ASGA0002433	0	43933334	A	G
1	ALGA0002805	0	43954624	G	A
1	DRGA0000656	0	43972864	G	A
1	ALGA0002806	0	43986463	A	G
1	SIRI0000080	0	44013987	G	A
1	ALGA0002815	0	44048727	G	A
1	ALGA0002818	0	44075520	A	G
1	DIAS0002823	0	44101406	G	A
1	MARC0012272	0	44136139	A	G
1	ASGA0002445	0	44167640	G	A
1	ASGA0002447	0	44210408	A	G
1	MARC0021005	0	44231584	A	G
1	ASGA0090189	0	44497587	G	A
1	ASGA0101808	0	44564440	G	A
1	ALGA0001449	0	44680594	A	G
1	ASGA0001459	0	44720402	G	A
1	ASGA0001464	0	44751939	G	A
1	ASGA0001471	0	44851445	A	G
1	MARC0008637	0	44938520	G	A
1	MARC0076346	0	44938878	A	G
1	WU_10.2_1_45022665	0	45022665	A	G
1	ASGA0002448	0	45116274	A	G
1	ALGA0002835	0	45240273	A	T
1	ALGA0002836	0	45342772	A	G
1	ALGA0002842	0	45396858	G	A
1	ALGA0105589	0	45404064	A	C
1	MARC0036439	0	45439977	G	A
1	ALGA0002843	0	45471872	A	G
1	DRGA0000669	0	45509110	G	A
1	ALGA0002850	0	45536477	G	A
1	ALGA0002851	0	45551460	A	G
1	ALGA0002853	0	45615037	A	C
1	ASGA0002466	0	45679931	A	G
1	INRA0001930	0	45697738	A	G
1	ASGA0002469	0	45771450	C	A
1	DRGA0000678	0	45809391	A	G
1	ASGA0002473	0	45831843	G	A
1	ASGA0002474	0	45857748	A	C
1	DRGA0000685	0	45900929	A	C
1	ALGA0002870	0	45930296	A	G
1	INRA0001943	0	45972929	G	A
1	DRGA0000688	0	45997932	A	G
1	DRGA0000690	0	46028574	G	A
1	H3GA0001533	0	46059713	A	G
1	DRGA0000694	0	46074840	A	G
1	DRGA0000695	0	46109103	C	A
1	H3GA0001534	0	46139189	A	C
1	ASGA0002479	0	46197863	A	G
1	ALGA0117285	0	46272825	A	G
1	WU_10.2_1_46340141	0	46340141	A	G
1	WU_10.2_1_46451307	0	46451307	A	C
1	ASGA0094110	0	46529805	0	G
1	WU_10.2_1_46671344	0	46671344	A	C
1	ALGA0102587	0	46745381	A	C
1	ASGA0103811	0	46907309	G	A
1	WU_10.2_1_47087424	0	47087424	C	A
1	ALGA0118278	0	47165930	G	A
1	MARC0021766	0	47336978	A	G
1	ALGA0002903	0	47360160	C	A
1	DRGA0000700	0	47413275	G	A
1	MARC0013987	0	47436796	A	G
1	MARC0072323	0	47601851	A	C
1	M1GA0026499	0	47602272	A	G
1	ALGA0002887	0	47628182	G	A
1	DRGA0000698	0	47653980	C	A
1	MARC0027915	0	47690951	G	A
1	INRA0001968	0	47711253	G	A
1	ALGA0109403	0	47789126	A	G
1	MARC0006447	0	47792611	A	C
1	ALGA0124083	0	47800432	A	G
1	ASGA0095188	0	47834957	A	G
1	ASGA0102144	0	47931736	A	G
1	ASGA0104733	0	47937152	A	G
1	ALGA0002905	0	48013733	A	G
1	ASGA0002493	0	48045213	G	A
1	ALGA0104850	0	48088271	G	A
1	ALGA0002916	0	48169059	A	G
1	ASGA0002512	0	48225073	A	G
1	CASI0010130	0	48242275	G	A
1	DRGA0000714	0	48266324	A	C
1	ALGA0002931	0	48332062	A	C
1	ALGA0002938	0	48408098	G	A
1	MARC0090402	0	48528854	A	G
1	ASGA0002521	0	48539442	A	G
1	MARC0030041	0	48566564	G	A
1	H3GA0001563	0	48608056	A	G
1	DRGA0000716	0	48628723	G	A
1	MARC0033374	0	48782415	A	C
1	H3GA0001567	0	48841029	G	A
1	ASGA0002533	0	48913544	A	G
1	ASGA0002536	0	48925115	A	C
1	DRGA0000717	0	48997120	A	G
1	ASGA0002548	0	49026306	A	G
1	INRA0002006	0	49057741	G	A
1	ALGA0002965	0	49117476	G	A
1	H3GA0001574	0	49140000	A	G
1	ASGA0002551	0	49171144	G	A
1	ASGA0002552	0	49192624	G	A
1	ALGA0002967	0	49213976	A	G
1	INRA0002027	0	49249288	0	A
1	ALGA0002970	0	49298217	G	A
1	ALGA0002972	0	49321671	G	A
1	DRGA0000722	0	49336720	G	A
1	MARC0068812	0	49368325	G	A
1	ASGA0002556	0	49469604	G	A
1	ALGA0002981	0	49492820	C	A
1	ASGA0002561	0	49640393	A	C
1	ALGA0002986	0	49671798	G	A
1	INRA0002035	0	49673893	A	G
1	ASGA0002563	0	49725381	C	A
1	ASGA0002567	0	49766240	C	A
1	ALGA0002991	0	49796904	A	G
1	ASGA0002568	0	49820676	G	A
1	MARC0104539	0	49841979	G	A
1	ASGA0002570	0	49863808	G	A
1	ALGA0002996	0	49893719	A	G
1	ALGA0002999	0	49949838	A	G
1	ALGA0003003	0	49972965	A	G
1	ASGA0002573	0	50015447	A	G
1	ALGA0003008	0	50034044	C	A
1	ALGA0003012	0	50052578	A	G
1	DRGA0000745	0	50098593	G	A
1	DRGA0000748	0	50174959	A	T
1	MARC0009271	0	50259120	G	A
1	MARC0042520	0	50289267	A	T
1	ALGA0003024	0	50453600	A	G
1	MARC0056989	0	50500358	A	G
1	ALGA0003028	0	50529066	G	A
1	MARC0080112	0	50857125	G	A
1	INRA0002076	0	50902871	A	C
1	ALGA0003034	0	50914824	A	G
1	ALGA0003039	0	50938357	G	A
1	DRGA0000755	0	50967933	A	G
1	DRGA0000754	0	51037015	G	A
1	DRGA0000756	0	51130573	A	G
1	ALGA0003056	0	51350022	A	G
1	ALGA0003060	0	51426350	A	C
1	H3GA0001604	0	51457476	C	A
1	ALGA0003071	0	51500658	G	A
1	ASGA0096671	0	51527752	A	G
1	ASGA0097205	0	51527891	G	A
1	MARC0087435	0	51531316	A	G
1	MARC0084072	0	51733789	A	G
1	INRA0002107	0	51813283	G	A
1	ASGA0002601	0	51953963	G	A
1	DRGA0000770	0	51978066	G	A
1	DRGA0000771	0	51998764	A	C
1	MARC0052861	0	52017496	A	G
1	ASGA0002612	0	52229182	G	A
1	ALGA0003095	0	52319685	A	G
1	ALGA0003096	0	52343821	G	A
1	MARC0000470	0	52418922	C	A
1	DRGA0000780	0	52520680	G	A
1	DRGA0000782	0	52545848	A	G
1	ALGA0119385	0	52578628	A	G
1	ALGA0003112	0	52653436	A	G
1	INRA0002130	0	52843788	A	G
1	ALGA0003115	0	52884774	G	A
1	ALGA0003117	0	52901401	A	G
1	ASGA0002626	0	52930466	A	G
1	ALGA0003119	0	52958755	G	A
1	ALGA0003122	0	53023914	G	A
1	SIRI0000285	0	53136016	C	A
1	DRGA0000797	0	53171055	A	G
1	ALGA0003129	0	53212237	G	A
1	H3GA0001617	0	53320108	G	A
1	ASGA0002638	0	53359712	G	A
1	MARC0033459	0	53385720	A	C
1	ALGA0003134	0	53420432	A	G
1	MARC0030887	0	53521668	G	A
1	ALGA0003143	0	53604351	A	G
1	ASGA0002640	0	53677479	A	G
1	ALGA0003145	0	53691684	A	G
1	ALGA0003146	0	53704182	C	A
1	ALGA0003149	0	53726743	G	A
1	DRGA0000805	0	53756279	A	G
1	ASGA0002642	0	53876081	G	A
1	ALGA0003151	0	53892297	A	G
1	ALGA0003152	0	53913932	A	G
1	ALGA0003154	0	53927151	A	G
1	DRGA0000808	0	53940146	G	A
1	ALGA0003158	0	53964692	G	A
1	DRGA0000811	0	53978051	G	A
1	ALGA0003160	0	54001826	0	0
1	DRGA0000813	0	54014686	A	G
1	SIRI0000263	0	54033593	A	C
1	ASGA0002653	0	54068013	A	C
1	MARC0078789	0	54093883	G	A
1	INRA0002177	0	54126690	G	A
1	H3GA0001628	0	54144185	G	A
1	H3GA0001631	0	54216280	A	G
1	DRGA0000822	0	54236761	G	A
1	WU_10.2_1_54334627	0	54334627	G	A
1	WU_10.2_1_54366953	0	54366953	G	A
1	WU_10.2_1_54476299	0	54476299	G	A
1	DRGA0000823	0	54546769	A	G
1	WU_10.2_1_54653699	0	54653699	A	G
1	MARC0091245	0	54684345	A	G
1	DRGA0000827	0	54765720	G	A
1	MARC0023808	0	54929205	A	G
1	ALGA0003195	0	54962087	A	G
1	INRA0002210	0	54991599	A	G
1	ALGA0003197	0	55012053	G	A
1	ALGA0003200	0	55040741	C	A
1	ALGA0003201	0	55066559	A	C
1	ALGA0003202	0	55080766	A	G
1	WU_10.2_1_55127335	0	55127335	A	G
1	ALGA0109305	0	55176817	A	G
1	DRGA0000833	0	55290662	A	G
1	DRGA0000834	0	55341767	A	G
1	MARC0051272	0	55354812	A	G
1	H3GA0001645	0	55507872	A	G
1	ASGA0002675	0	55550232	A	G
1	DRGA0000839	0	55583516	G	A
1	DRGA0000841	0	55613727	G	A
1	MARC0019537	0	55651270	A	G
1	ALGA0105914	0	55748083	A	G
1	ALGA0003220	0	55787719	G	A
1	ASGA0002680	0	55816478	G	A
1	ALGA0003214	0	55856661	G	A
1	ALGA0003218	0	55890468	C	A
1	MARC0009277	0	55927792	A	G
1	ALGA0003221	0	55938434	G	A
1	ASGA0002688	0	55965347	G	A
1	MARC0094661	0	56004411	A	G
1	ALGA0003229	0	56029935	G	A
1	INRA0002228	0	56051308	A	G
1	INRA0002232	0	56104185	G	A
1	MARC0042547	0	56132224	A	C
1	MARC0024683	0	56155069	C	A
1	ALGA0003237	0	56171014	C	A
1	ASGA0002700	0	56196739	A	G
1	ASGA0002701	0	56209986	0	0
1	ASGA0002705	0	56240821	A	C
1	ALGA0003246	0	56276960	A	G
1	DRGA0000851	0	56298108	C	A
1	ALGA0003251	0	56320806	G	A
1	CASI0010121	0	56355656	A	G
1	ALGA0003260	0	56384076	G	A
1	ASGA0002711	0	56404857	A	G
1	ASGA0096821	0	56413883	A	G
1	ALGA0003264	0	56426322	G	A
1	ASGA0002720	0	56534252	A	G
1	MARC0070674	0	56551557	A	G
1	MARC0006808	0	56564569	A	C
1	WU_10.2_1_56691599	0	56691599	G	A
1	WU_10.2_1_56777489	0	56777489	A	G
1	WU_10.2_1_56866503	0	56866503	G	A
1	WU_10.2_1_56953939	0	56953939	0	G
1	MARC0031638	0	57012775	A	C
1	ASGA0002727	0	57071472	G	A
1	ALGA0003278	0	57083667	G	C
1	WU_10.2_1_57182051	0	57182051	A	G
1	ASGA0002729	0	57198871	C	A
1	ASGA0002733	0	57230147	A	G
1	MARC0065362	0	57262996	A	G
1	MARC0036790	0	57282926	G	A
1	DIAS0001404	0	57335874	A	G
1	ALGA0003284	0	57347915	G	A
1	ALGA0003292	0	57397818	A	G
1	ALGA0003294	0	57421664	G	A
1	ALGA0003302	0	57449894	A	G
1	H3GA0001685	0	57506772	A	G
1	H3GA0001684	0	57529384	G	A
1	MARC0043932	0	57561914	A	G
1	ALGA0003310	0	57600062	A	C
1	H3GA0001675	0	57625861	A	C
1	INRA0002279	0	57648581	G	A
1	WU_10.2_1_57732872	0	57732872	G	A
1	ALGA0003346	0	57841633	G	A
1	ALGA0003356	0	57930380	G	A
1	ALGA0003365	0	57968318	C	A
1	H3GA0001700	0	57981015	A	G
1	ASGA0002800	0	58019757	A	G
1	H3GA0001704	0	58039326	G	A
1	ALGA0003372	0	58056739	G	A
1	ASGA0002802	0	58093613	A	C
1	ALGA0003377	0	58138492	G	A
1	ASGA0002804	0	58158469	C	A
1	MARC0027189	0	58199157	A	G
1	H3GA0001710	0	58220232	A	G
1	ASGA0002809	0	58258682	A	C
1	ALGA0003403	0	58365937	A	G
1	WU_10.2_1_58447924	0	58447924	G	A
1	ALGA0003412	0	58504185	A	G
1	ALGA0003413	0	58535098	G	A
1	INRA0002345	0	58556065	A	G
1	DIAS0001072	0	58579470	A	G
1	ALGA0003423	0	58600456	G	A
1	MARC0026427	0	58622173	A	G
1	ASGA0002828	0	58645365	G	A
1	ALGA0003428	0	58671510	A	G
1	ALGA0003430	0	58693947	A	C
1	ALGA0003431	0	58714519	G	A
1	H3GA0001728	0	58761934	G	A
1	ALGA0003435	0	58782968	G	A
1	ASGA0002841	0	58834015	G	A
1	H3GA0001730	0	58854346	A	C
1	H3GA0001731	0	58866380	G	A
1	WU_10.2_1_58927999	0	58927999	G	A
1	H3GA0001733	0	58990256	A	G
1	INRA0002365	0	59033524	A	G
1	DIAS0000655	0	59101805	G	A
1	WU_10.2_1_59200415	0	59200415	A	G
1	ALGA0003456	0	59292000	G	A
1	H3GA0001738	0	59316715	A	G
1	ALGA0103567	0	59395215	A	G
1	DIAS0000342	0	59412805	0	A
1	ASGA0002862	0	59453638	G	A
1	MARC0112628	0	59488692	A	G
1	ALGA0112981	0	59682626	A	G
1	ALGA0003489	0	59711534	C	A
1	DRGA0000908	0	59742210	0	0
1	ASGA0002866	0	59771041	A	G
1	ASGA0002864	0	59789227	G	A
1	ASGA0002880	0	59841508	A	G
1	DRGA0000913	0	60022622	A	C
1	MARC0052536	0	60028739	G	A
1	ASGA0002891	0	60109264	G	A
1	ALGA0003503	0	60118182	G	A
1	ALGA0003507	0	60173706	A	G
1	ASGA0002904	0	60239650	A	G
1	SIRI0001339	0	60274039	A	G
1	INRA0002424	0	60359556	G	A
1	INRA0002425	0	60381965	G	A
1	DRGA0000925	0	60415129	G	A
1	ALGA0003516	0	60435580	C	A
1	ALGA0003521	0	60455614	A	G
1	ALGA0003523	0	60529049	A	G
1	ALGA0003525	0	60631425	A	G
1	H3GA0001764	0	60724064	G	A
1	ASGA0002927	0	60727881	C	A
1	ALGA0003539	0	60769684	A	G
1	ALGA0003537	0	60853614	A	T
1	ALGA0003540	0	60869380	A	G
1	DIAS0001185	0	60938935	G	A
1	ASGA0002936	0	60987629	C	A
1	H3GA0001770	0	61002086	G	A
1	ALGA0003548	0	61043511	G	A
1	DBUN0003697	0	61061074	A	G
1	INRA0002445	0	61127993	A	C
1	INRA0002446	0	61159644	G	A
1	H3GA0001775	0	61214864	A	C
1	DRGA0000929	0	61249163	A	G
1	WU_10.2_1_61337518	0	61337518	G	A
1	ASGA0087818	0	61516922	A	C
1	SIRI0001021	0	61534580	G	A
1	ASGA0002937	0	61607729	0	0
1	H3GA0001779	0	61643916	A	G
1	ALGA0003562	0	61725995	A	G
1	ASGA0002947	0	61754490	G	A
1	DRGA0000934	0	61771540	G	A
1	ASGA0002949	0	61860376	G	A
1	ALGA0003570	0	61880436	G	A
1	ALGA0003571	0	61896709	G	A
1	ASGA0002957	0	61940130	G	A
1	ALGA0003579	0	61949887	A	C
1	MARC0051679	0	62058511	G	A
1	MARC0038944	0	62115015	G	A
1	MARC0047693	0	62127068	G	A
1	ALGA0003581	0	62201413	A	G
1	ALGA0003583	0	62229845	A	G
1	ALGA0003587	0	62243476	A	C
1	INRA0002489	0	62321056	G	A
1	ASGA0002967	0	62345329	A	G
1	ASGA0002969	0	62379386	A	G
1	ASGA0002971	0	62406765	G	A
1	ALGA0003592	0	62431461	A	G
1	H3GA0001791	0	62475462	A	G
1	ASGA0002979	0	62572891	A	G
1	ALGA0003618	0	62600096	G	A
1	ALGA0003606	0	62611784	A	C
1	MARC0094845	0	62632660	A	G
1	ASGA0002985	0	62684559	A	C
1	ASGA0002980	0	62703615	A	T
1	ALGA0003611	0	62792127	A	G
1	ASGA0002987	0	62815369	G	A
1	ALGA0003621	0	62858168	G	A
1	ASGA0002989	0	62894757	G	A
1	ALGA0003623	0	62918522	C	A
1	ALGA0003627	0	62955174	A	G
1	ASGA0002998	0	63025137	A	G
1	ALGA0112694	0	63025215	A	G
1	ASGA0003001	0	63040749	A	C
1	ASGA0003003	0	63059658	0	0
1	ALGA0003639	0	63087147	A	C
1	ALGA0003642	0	63108630	A	G
1	ALGA0003646	0	63174967	A	G
1	MARC0023432	0	63194355	A	G
1	ASGA0003019	0	63206379	G	A
1	ALGA0003650	0	63223585	G	A
1	ASGA0003022	0	63236510	G	A
1	H3GA0001807	0	63281653	G	A
1	INRA0002536	0	63293505	A	C
1	ASGA0003027	0	63345571	A	T
1	H3GA0001809	0	63378123	G	A
1	MARC0060278	0	63390750	A	G
1	MARC0038780	0	63479063	A	G
1	SIRI0000445	0	63639009	A	G
1	H3GA0055856	0	63667593	G	A
1	ASGA0097554	0	63749748	G	A
1	ASGA0003043	0	63809192	A	T
1	ALGA0003672	0	63850852	G	A
1	ALGA0003670	0	63869612	C	A
1	MARC0003007	0	63948056	G	A
1	ASGA0003045	0	64018444	A	C
1	ASGA0003049	0	64036440	C	A
1	ASGA0003051	0	64054552	A	G
1	ASGA0003055	0	64082258	A	G
1	ALGA0003690	0	64094344	G	A
1	DRGA0000958	0	64123371	G	A
1	ASGA0102072	0	64155545	G	A
1	MARC0065740	0	64251838	G	A
1	ASGA0095561	0	64331391	C	A
1	ASGA0089196	0	64338940	A	G
1	H3GA0055815	0	64422086	A	G
1	MARC0027518	0	64488649	G	A
1	MARC0029325	0	64510677	C	A
1	ASGA0083328	0	64533206	A	G
1	H3GA0001822	0	64628578	G	A
1	ASGA0003062	0	64708834	A	G
1	ALGA0003699	0	64722653	G	A
1	ASGA0003069	0	64750711	A	G
1	H3GA0001825	0	64820435	A	G
1	ASGA0003071	0	64915492	A	G
1	INRA0002552	0	64959341	A	G
1	MARC0001388	0	65008123	C	A
1	ALGA0003713	0	65058917	A	G
1	ALGA0003716	0	65086290	A	G
1	DRGA0000963	0	65101455	G	A
1	H3GA0001828	0	65115166	A	G
1	ASGA0003080	0	65135487	A	G
1	ALGA0003725	0	65157656	G	A
1	ASGA0003081	0	65183502	G	A
1	ALGA0003728	0	65204732	G	A
1	DRGA0000971	0	65237799	A	G
1	DRGA0000977	0	65306294	G	A
1	ASGA0003091	0	65321144	A	G
1	ALGA0003741	0	65350396	A	G
1	ALGA0003751	0	65416910	G	A
1	ASGA0003097	0	65441127	C	A
1	ASGA0003100	0	65464585	A	G
1	ALGA0003761	0	65539325	G	A
1	ASGA0003102	0	65606656	A	G
1	ALGA0110077	0	65609894	A	G
1	ALGA0003762	0	65827162	G	A
1	MARC0026746	0	65878511	A	G
1	ASGA0003114	0	65922688	A	G
1	DRGA0000987	0	65968960	A	G
1	DRGA0000988	0	65994430	C	A
1	ASGA0003117	0	66015914	G	A
1	ALGA0003777	0	66047664	G	A
1	ALGA0003779	0	66069279	A	G
1	INRA0002582	0	66204810	A	G
1	ALGA0003787	0	66220529	C	A
1	ALGA0003788	0	66232889	A	C
1	ALGA0003793	0	66263343	A	G
1	DRGA0000990	0	66292224	A	C
1	ALGA0003797	0	66336428	C	A
1	ALGA0003800	0	66381032	G	A
1	DRGA0000994	0	66455394	A	G
1	ALGA0003807	0	66488054	C	A
1	ASGA0003137	0	66506265	G	A
1	ALGA0003812	0	66531284	G	A
1	SIRI0000487	0	66565631	G	A
1	ASGA0003139	0	66575392	A	C
1	ALGA0003818	0	66596666	A	G
1	ASGA0003143	0	66641101	G	A
1	ALGA0003826	0	66718979	C	A
1	ALGA0003829	0	66734808	A	C
1	MARC0027557	0	66820206	A	C
1	DRGA0001009	0	67050038	C	A
1	ALGA0003836	0	67098225	A	G
1	ASGA0003156	0	67111467	A	G
1	ASGA0003153	0	67164809	G	A
1	MARC0085254	0	67229359	G	A
1	ASGA0091084	0	67235519	G	A
1	ASGA0003157	0	67370311	G	A
1	MARC0063106	0	67392874	G	A
1	DRGA0001019	0	67458584	G	A
1	DRGA0001020	0	67557245	G	A
1	ASGA0003159	0	67590052	A	G
1	DRGA0001024	0	67614115	G	A
1	ALGA0003852	0	67648440	A	G
1	ALGA0003853	0	67690969	A	G
1	MARC0071245	0	67716657	A	G
1	H3GA0001865	0	67809463	A	G
1	INRA0002627	0	67834690	A	C
1	ALGA0003859	0	67862635	A	C
1	ASGA0003163	0	67946336	A	G
1	ASGA0097137	0	67951385	G	A
1	ASGA0003166	0	68207754	A	G
1	INRA0002631	0	68289436	C	A
1	DRGA0001033	0	68307310	A	G
1	ALGA0003867	0	68342399	A	G
1	MARC0001491	0	68399633	G	A
1	ALGA0003870	0	68435564	A	C
1	ASGA0003175	0	68547892	G	A
1	INRA0002644	0	68993279	A	G
1	ALGA0003873	0	69039001	C	A
1	H3GA0001869	0	69063593	A	G
1	MARC0068954	0	69079272	A	G
1	MARC0010504	0	69096777	A	C
1	ALGA0003879	0	69140236	G	A
1	DRGA0001050	0	69193400	C	A
1	MARC0026060	0	69223005	A	G
1	ALGA0003880	0	69270293	C	A
1	DRGA0001052	0	69325822	G	A
1	MARC0065312	0	69342827	G	A
1	MARC0038546	0	69362805	A	G
1	ALGA0113051	0	69552297	G	A
1	ALGA0109685	0	69554362	G	A
1	DRGA0001055	0	69674151	T	A
1	DRGA0001059	0	69681307	A	G
1	DRGA0001058	0	69760732	G	A
1	ASGA0003182	0	69781723	A	G
1	ASGA0003185	0	69900465	A	G
1	ALGA0003891	0	69946212	C	A
1	ALGA0003892	0	69968051	C	A
1	ALGA0003893	0	70002082	A	G
1	DRGA0001062	0	70024611	G	A
1	DRGA0001063	0	70047991	A	T
1	ALGA0003894	0	70068760	C	A
1	SIRI0000966	0	70218968	C	A
1	SIRI0000967	0	70219114	G	A
1	ALGA0109882	0	70235456	G	A
1	ASGA0003188	0	70243865	A	G
1	ALGA0003898	0	70371796	G	A
1	DRGA0001068	0	70424780	A	C
1	INRA0002659	0	70648896	G	A
1	ASGA0003191	0	70701950	G	A
1	ALGA0003900	0	70712755	G	A
1	DRGA0001072	0	70784564	G	A
1	ALGA0003901	0	70820192	G	C
1	DRGA0001073	0	70898747	A	G
1	INRA0002667	0	70920102	A	G
1	MARC0061507	0	70948265	A	C
1	ASGA0003194	0	70950692	A	G
1	ASGA0097561	0	71065994	A	G
1	ALGA0003904	0	71125466	G	A
1	H3GA0001876	0	71151381	G	A
1	ASGA0003200	0	71244974	A	C
1	ASGA0091357	0	71327825	A	C
1	MARC0112869	0	71364540	C	A
1	MARC0059892	0	71383687	A	G
1	CASI0007774	0	71401555	A	G
1	ALGA0003917	0	71421600	G	A
1	M1GA0000987	0	71434029	A	G
1	H3GA0001881	0	71455634	G	A
1	ALGA0003918	0	71622669	G	A
1	ALGA0003920	0	71741621	A	G
1	ALGA0003922	0	71814075	A	G
1	INRA0002686	0	71880784	C	A
1	DRGA0001089	0	71897294	A	G
1	ASGA0003205	0	71950726	G	A
1	ASGA0003207	0	72028362	A	G
1	MARC0024388	0	72073565	G	A
1	DRGA0001092	0	72094887	A	G
1	DRGA0001093	0	72122668	G	A
1	MARC0104877	0	72136596	A	G
1	ALGA0102804	0	72142585	A	G
1	ALGA0124376	0	72169748	G	A
1	ALGA0003927	0	72225801	A	C
1	MARC0059407	0	72300056	G	A
1	ALGA0003935	0	72365650	A	G
1	ASGA0003216	0	72448760	C	A
1	DRGA0001098	0	72489323	G	A
1	ASGA0003219	0	72505391	G	A
1	ASGA0003223	0	72524494	G	A
1	MARC0104726	0	72572726	A	G
1	ASGA0003229	0	72721133	A	C
1	H3GA0001888	0	72814752	A	G
1	ALGA0003946	0	72886051	A	G
1	DRGA0001102	0	72931415	A	G
1	ASGA0003233	0	72951449	A	G
1	ALGA0003951	0	72963230	A	G
1	ALGA0003952	0	72982828	C	A
1	ALGA0003953	0	73100657	G	A
1	H3GA0001895	0	73171136	C	A
1	ALGA0003960	0	73299353	G	A
[truncated: 59,521 more rows]
