# Supplementary material for: Detection of genomic regions associated malformations in newborn piglets: a machine-learning approach
Source: PeerJ. 2021 Jul 22;9:e11580. doi: 10.7717/peerj.11580 (PMC8310618; doi:10.7717/peerj.11580)
Supplement: Supplemental Information 4 — FAM, BIM, and BED files. [file peerj-09-11580-s004.zip › peerj-56522-PIGSs.fam]

LANDRACE 202179440003_R05C02 0 0 0 -9
LANDRACE 202179440003_R08C01 0 0 0 -9
LANDRACE 202179440008_R06C02 0 0 0 -9
LANDRACE 202179440008_R07C02 0 0 0 -9
LANDRACE 202179440008_R08C02 0 0 0 -9
LANDRACE 202179440008_R10C01 0 0 0 -9
LANDRACE 202179440013_R01C02 0 0 0 -9
LANDRACE 202179440013_R02C02 0 0 0 -9
LANDRACE 202179440014_R01C02 0 0 0 -9
LANDRACE 202179440014_R09C02 0 0 0 -9
LANDRACE 202179440014_R12C01 0 0 0 -9
LANDRACE 202179440016_R04C02 0 0 0 -9
LANDRACE 202179440016_R09C02 0 0 0 -9
LANDRACE 202179440016_R10C02 0 0 0 -9
LANDRACE 202179440016_R11C01 0 0 0 -9
LANDRACE 202179440017_R03C02 0 0 0 -9
LANDRACE 202179440017_R08C02 0 0 0 -9
LANDRACE 202179440017_R10C01 0 0 0 -9
LANDRACE 202179440031_R02C01 0 0 0 -9
LANDRACE 202179440034_R09C02 0 0 0 -9
LANDRACE 202179440034_R11C02 0 0 0 -9
LANDRACE 202179440042_R05C02 0 0 0 -9
LANDRACE 202179440043_R04C02 0 0 0 -9
LANDRACE 202179440043_R07C02 0 0 0 -9
LANDRACE 202179440046_R01C01 0 0 0 -9
LANDRACE 202179440046_R02C02 0 0 0 -9
LANDRACE 202179440047_R05C01 0 0 0 -9
LANDRACE 202179440047_R09C01 0 0 0 -9
LANDRACE 202179440047_R12C01 0 0 0 -9
LANDRACE 202179440048_R03C02 0 0 0 -9
LANDRACE 202179440048_R04C02 0 0 0 -9
LANDRACE 202179440050_R07C02 0 0 0 -9
LANDRACE 202179440051_R05C02 0 0 0 -9
LANDRACE 202179440051_R08C01 0 0 0 -9
LANDRACE 202179440051_R09C01 0 0 0 -9
LANDRACE 202179440054_R07C01 0 0 0 -9
LANDRACE 202179440054_R08C02 0 0 0 -9
LANDRACE 202179440062_R02C02 0 0 0 -9
LANDRACE 202179440062_R04C01 0 0 0 -9
LANDRACE 202179440062_R06C01 0 0 0 -9
LANDRACE 202179440062_R07C02 0 0 0 -9
LANDRACE 202179440062_R09C02 0 0 0 -9
LANDRACE 202179440062_R11C02 0 0 0 -9
LANDRACE 202179440066_R02C01 0 0 0 -9
LANDRACE 202179440066_R06C01 0 0 0 -9
LANDRACE 202179440067_R09C02 0 0 0 -9
LANDRACE 202179440067_R11C02 0 0 0 -9
LANDRACE 202179440068_R03C01 0 0 0 -9
LANDRACE 202179440068_R06C01 0 0 0 -9
LANDRACE 202179440068_R10C01 0 0 0 -9
LANDRACE 202179440069_R01C01 0 0 0 -9
LANDRACE 202179440069_R03C01 0 0 0 -9
LANDRACE 202179440069_R07C02 0 0 0 -9
LANDRACE 202179440074_R09C01 0 0 0 -9
LANDRACE 202179440074_R09C02 0 0 0 -9
LANDRACE 202179440079_R04C01 0 0 0 -9
LANDRACE 202179440079_R08C01 0 0 0 -9
LANDRACE 202179440082_R01C02 0 0 0 -9
LANDRACE 202179440083_R05C02 0 0 0 -9
LANDRACE 202179440088_R03C02 0 0 0 -9
LANDRACE 202179440088_R07C01 0 0 0 -9
LANDRACE 202179440088_R08C01 0 0 0 -9
LANDRACE 202179440092_R01C02 0 0 0 -9
LANDRACE 202179440092_R03C01 0 0 0 -9
LANDRACE 202179440092_R04C02 0 0 0 -9
LANDRACE 202179440092_R08C01 0 0 0 -9
LANDRACE 202179440093_R02C01 0 0 0 -9
LANDRACE 202179440093_R06C02 0 0 0 -9
LANDRACE 202184890003_R03C01 0 0 0 -9
LANDRACE 202184890003_R08C02 0 0 0 -9
LANDRACE 202184890003_R09C01 0 0 0 -9
LANDRACE 202184890003_R09C02 0 0 0 -9
LANDRACE 202184890007_R01C02 0 0 0 -9
LANDRACE 202184890008_R01C01 0 0 0 -9
LANDRACE 202184890008_R10C01 0 0 0 -9
LANDRACE 202184890011_R11C02 0 0 0 -9
LANDRACE 202184890012_R01C02 0 0 0 -9
LANDRACE 202184890012_R03C02 0 0 0 -9
LANDRACE 202208010037_R04C01 0 0 0 -9
LANDRACE 202208010037_R09C01 0 0 0 -9
LANDRACE 202208010037_R10C01 0 0 0 -9
LANDRACE 202208010038_R08C02 0 0 0 -9
LANDRACE 202710830004_R01C01 0 0 0 -9
LANDRACE 202710830004_R02C01 0 0 0 -9
LANDRACE 202710830008_R12C01 0 0 0 -9
LANDRACE 202710830015_R09C01 0 0 0 -9
LANDRACE 202960220004_R08C02 0 0 0 -9
LANDRACE 202960220004_R10C02 0 0 0 -9
LANDRACE 202960220004_R11C01 0 0 0 -9
LANDRACE 202960220032_R02C01 0 0 0 -9
LANDRACE 202960220032_R04C02 0 0 0 -9
LANDRACE 202960220032_R08C01 0 0 0 -9
LANDRACE 202960220032_R09C01 0 0 0 -9
LANDRACE 202960220043_R09C02 0 0 0 -9
LANDRACE 202960220048_R08C02 0 0 0 -9
LANDRACE 202960220048_R11C01 0 0 0 -9
LANDRACE 202960220050_R06C01 0 0 0 -9
LANDRACE 202960220050_R12C01 0 0 0 -9
LANDRACE 202960220053_R06C01 0 0 0 -9
LANDRACE 202960220057_R02C02 0 0 0 -9
LANDRACE 202960220057_R08C02 0 0 0 -9
LANDRACE 202974470034_R04C01 0 0 0 -9
LARGE_WHITE 202179440008_R04C01 0 0 0 -9
LARGE_WHITE 202179440008_R06C01 0 0 0 -9
LARGE_WHITE 202179440013_R04C01 0 0 0 -9
LARGE_WHITE 202179440015_R02C01 0 0 0 -9
LARGE_WHITE 202179440015_R03C01 0 0 0 -9
LARGE_WHITE 202179440017_R11C02 0 0 0 -9
LARGE_WHITE 202179440018_R03C02 0 0 0 -9
LARGE_WHITE 202179440021_R03C01 0 0 0 -9
LARGE_WHITE 202179440029_R07C02 0 0 0 -9
LARGE_WHITE 202179440029_R08C02 0 0 0 -9
LARGE_WHITE 202179440031_R02C02 0 0 0 -9
LARGE_WHITE 202179440032_R01C02 0 0 0 -9
LARGE_WHITE 202179440032_R04C01 0 0 0 -9
LARGE_WHITE 202179440032_R05C02 0 0 0 -9
LARGE_WHITE 202179440033_R03C02 0 0 0 -9
LARGE_WHITE 202179440033_R12C01 0 0 0 -9
LARGE_WHITE 202179440034_R12C02 0 0 0 -9
LARGE_WHITE 202179440035_R12C01 0 0 0 -9
LARGE_WHITE 202179440039_R08C01 0 0 0 -9
LARGE_WHITE 202179440039_R11C02 0 0 0 -9
LARGE_WHITE 202179440040_R05C02 0 0 0 -9
LARGE_WHITE 202179440040_R12C02 0 0 0 -9
LARGE_WHITE 202179440041_R09C01 0 0 0 -9
LARGE_WHITE 202179440043_R01C02 0 0 0 -9
LARGE_WHITE 202179440043_R05C02 0 0 0 -9
LARGE_WHITE 202179440046_R06C02 0 0 0 -9
LARGE_WHITE 202179440047_R02C02 0 0 0 -9
LARGE_WHITE 202179440047_R04C01 0 0 0 -9
LARGE_WHITE 202179440052_R07C01 0 0 0 -9
LARGE_WHITE 202179440052_R10C01 0 0 0 -9
LARGE_WHITE 202179440054_R01C01 0 0 0 -9
LARGE_WHITE 202179440054_R01C02 0 0 0 -9
LARGE_WHITE 202179440054_R06C01 0 0 0 -9
LARGE_WHITE 202179440054_R09C01 0 0 0 -9
LARGE_WHITE 202179440054_R11C01 0 0 0 -9
LARGE_WHITE 202179440056_R09C02 0 0 0 -9
LARGE_WHITE 202179440067_R10C02 0 0 0 -9
LARGE_WHITE 202179440074_R11C01 0 0 0 -9
LARGE_WHITE 202179440074_R12C01 0 0 0 -9
LARGE_WHITE 202179440078_R08C02 0 0 0 -9
LARGE_WHITE 202179440079_R03C02 0 0 0 -9
LARGE_WHITE 202179440079_R06C02 0 0 0 -9
LARGE_WHITE 202179440079_R08C02 0 0 0 -9
LARGE_WHITE 202179440080_R03C01 0 0 0 -9
LARGE_WHITE 202179440080_R05C02 0 0 0 -9
LARGE_WHITE 202179440081_R08C02 0 0 0 -9
LARGE_WHITE 202179440081_R09C02 0 0 0 -9
LARGE_WHITE 202179440083_R01C01 0 0 0 -9
LARGE_WHITE 202179440084_R03C02 0 0 0 -9
LARGE_WHITE 202179440084_R11C01 0 0 0 -9
LARGE_WHITE 202179440084_R11C02 0 0 0 -9
LARGE_WHITE 202179440085_R10C01 0 0 0 -9
LARGE_WHITE 202179440086_R06C02 0 0 0 -9
LARGE_WHITE 202179440086_R11C01 0 0 0 -9
LARGE_WHITE 202179440088_R09C01 0 0 0 -9
LARGE_WHITE 202179440091_R02C02 0 0 0 -9
LARGE_WHITE 202179440091_R03C01 0 0 0 -9
LARGE_WHITE 202179440091_R05C01 0 0 0 -9
LARGE_WHITE 202179440092_R04C01 0 0 0 -9
LARGE_WHITE 202179440093_R02C02 0 0 0 -9
LARGE_WHITE 202179440093_R03C02 0 0 0 -9
LARGE_WHITE 202184890002_R12C01 0 0 0 -9
LARGE_WHITE 202184890007_R08C02 0 0 0 -9
LARGE_WHITE 202184890008_R01C02 0 0 0 -9
LARGE_WHITE 202184890009_R01C01 0 0 0 -9
LARGE_WHITE 202184890009_R08C02 0 0 0 -9
LARGE_WHITE 202184890011_R02C02 0 0 0 -9
LARGE_WHITE 202184890011_R05C02 0 0 0 -9
LARGE_WHITE 202184890011_R06C01 0 0 0 -9
LARGE_WHITE 202184890011_R09C01 0 0 0 -9
LARGE_WHITE 202184890012_R12C01 0 0 0 -9
LARGE_WHITE 202208010011_R01C01 0 0 0 -9
LARGE_WHITE 202208010011_R02C02 0 0 0 -9
LARGE_WHITE 202208010011_R12C02 0 0 0 -9
LARGE_WHITE 202208010023_R04C01 0 0 0 -9
LARGE_WHITE 202208010037_R06C02 0 0 0 -9
LARGE_WHITE 202208010038_R09C02 0 0 0 -9
LARGE_WHITE 202208010038_R11C02 0 0 0 -9
LARGE_WHITE 202233550021_R05C02 0 0 0 -9
LARGE_WHITE 202233550021_R06C01 0 0 0 -9
LARGE_WHITE 202233550021_R06C02 0 0 0 -9
LARGE_WHITE 202233550021_R10C01 0 0 0 -9
LARGE_WHITE 202233550021_R12C01 0 0 0 -9
LARGE_WHITE 202233550089_R01C02 0 0 0 -9
LARGE_WHITE 202233550089_R06C01 0 0 0 -9
LARGE_WHITE 202233550089_R12C01 0 0 0 -9
LARGE_WHITE 202233550094_R03C02 0 0 0 -9
LARGE_WHITE 202233550094_R06C01 0 0 0 -9
LARGE_WHITE 202233550094_R07C01 0 0 0 -9
LARGE_WHITE 202233550094_R08C02 0 0 0 -9
LARGE_WHITE 202233550094_R09C01 0 0 0 -9
LARGE_WHITE 202233550094_R09C02 0 0 0 -9
LARGE_WHITE 202233550094_R10C02 0 0 0 -9
LARGE_WHITE 202233550094_R12C01 0 0 0 -9
LARGE_WHITE 202710830001_R02C01 0 0 0 -9
LARGE_WHITE 202710830004_R03C02 0 0 0 -9
LARGE_WHITE 202710830004_R07C01 0 0 0 -9
LARGE_WHITE 202710830004_R12C01 0 0 0 -9
LARGE_WHITE 202710830008_R03C02 0 0 0 -9
LARGE_WHITE 202710830008_R05C02 0 0 0 -9
LARGE_WHITE 202710830008_R11C02 0 0 0 -9
LARGE_WHITE 202710830014_R07C01 0 0 0 -9
LARGE_WHITE 202899670001_R06C02 0 0 0 -9
LARGE_WHITE 202960220003_R07C01 0 0 0 -9
LARGE_WHITE 202960220004_R02C02 0 0 0 -9
LARGE_WHITE 202960220004_R03C02 0 0 0 -9
LARGE_WHITE 202960220004_R04C02 0 0 0 -9
LARGE_WHITE 202960220004_R07C02 0 0 0 -9
LARGE_WHITE 202960220004_R11C02 0 0 0 -9
LARGE_WHITE 202960220006_R11C02 0 0 0 -9
LARGE_WHITE 202960220013_R03C02 0 0 0 -9
LARGE_WHITE 202960220013_R09C02 0 0 0 -9
LARGE_WHITE 202960220019_R06C02 0 0 0 -9
LARGE_WHITE 202960220019_R08C02 0 0 0 -9
LARGE_WHITE 202960220032_R03C02 0 0 0 -9
LARGE_WHITE 202960220043_R02C01 0 0 0 -9
LARGE_WHITE 202960220043_R08C01 0 0 0 -9
LARGE_WHITE 202960220043_R11C01 0 0 0 -9
LARGE_WHITE 202960220045_R01C02 0 0 0 -9
LARGE_WHITE 202960220048_R01C01 0 0 0 -9
LARGE_WHITE 202960220048_R03C01 0 0 0 -9
LARGE_WHITE 202960220048_R10C02 0 0 0 -9
LARGE_WHITE 202960220053_R03C01 0 0 0 -9
LARGE_WHITE 202960220053_R05C01 0 0 0 -9
LARGE_WHITE 202960220053_R12C01 0 0 0 -9
LARGE_WHITE 202960220053_R12C02 0 0 0 -9
LARGE_WHITE 202960220057_R05C01 0 0 0 -9
LARGE_WHITE 202960220057_R07C02 0 0 0 -9
LARGE_WHITE 202960220057_R09C01 0 0 0 -9
LARGE_WHITE 202960220057_R09C02 0 0 0 -9
LARGE_WHITE 202974470005_R10C02 0 0 0 -9
LARGE_WHITE 202974470034_R10C01 0 0 0 -9
